# Supplementary material for: A Multi-Target and Multi-Channel Mechanism of Action for Jiawei Yinhuo Tang in the Treatment of Social Communication Disorders in Autism: Network Pharmacology and Molecular Docking Studies
Source: Evid Based Complement Alternat Med. 2022 Feb 8;2022:4093138. doi: 10.1155/2022/4093138 (PMC8846994; doi:10.1155/2022/4093138)
Supplement: Supplementary Materials — (1) The specific 877 drug target genes. (2) The Cytoscape3.8.2 software established a medicine-component-disease-target network model based on shared targets according to the sorted network relationship. (3) Topological analysis revealed 99 active components. [file 4093138.f1.zip]

Archive with 3 entries (3 files):
- 4093138.f1/877 drug targets.txt
- 4093138.f1/99 active components identified using topological analysis.txt
- 4093138.f1/network.txt
