# Supplementary material for: A Multi-Target and Multi-Channel Mechanism of Action for Jiawei Yinhuo Tang in the Treatment of Social Communication Disorders in Autism: Network Pharmacology and Molecular Docking Studies
Source: Evid Based Complement Alternat Med. 2022 Feb 8;2022:4093138. doi: 10.1155/2022/4093138 (PMC8846994; doi:10.1155/2022/4093138)
Supplement: Supplementary Materials — (1) The specific 877 drug target genes. (2) The Cytoscape3.8.2 software established a medicine-component-disease-target network model based on shared targets according to the sorted network relationship. (3) Topological analysis revealed 99 active components. [file 4093138.f1.zip › 4093138.f1/877 drug targets.txt]

gene	drug
JUN	maidong
ABAT	tiandong
ABCB1	bajitian
	beiwuweizi
	fuling
	maidong
	tiandong
	wumei
ABCC1	beiwuweizi
	maidong
	tiandong
	wumei
ABCC9	beiwuweizi
	maidong
ABCG2	maidong
	tiandong
	wumei
ABL1	bajitian
	beiwuweizi
	maidong
	wumei
ACACB	bajitian
ACE	bajitian
	fuling
	maidong
ACHE	bajitian
	beiwuweizi
	fuling
	maidong
	shudihuang
	tiandong
	wumei
ACP1	fuling
	maidong
ACPP	maidong
ACVRL1	beiwuweizi
ADA	beiwuweizi
	maidong
ADAM10	bajitian
	maidong
ADAM17	bajitian
	beiwuweizi
	maidong
ADAM9	maidong
ADAMTS1	maidong
ADAMTS4	maidong
	wumei
ADAMTS5	beiwuweizi
	fuling
	maidong
ADCY5	maidong
ADK	maidong
ADORA1	bajitian
	beiwuweizi
	fuling
	maidong
	tiandong
	wumei
ADORA2A	bajitian
	beiwuweizi
	fuling
	maidong
	tiandong
	wumei
ADORA2B	bajitian
	beiwuweizi
	maidong
ADORA3	bajitian
	beiwuweizi
	fuling
	maidong
	wumei
ADRA1A	beiwuweizi
	maidong
ADRA1B	beiwuweizi
ADRA1D	beiwuweizi
	maidong
ADRA2A	beiwuweizi
	maidong
ADRA2B	beiwuweizi
	maidong
ADRA2C	beiwuweizi
	maidong
ADRB1	beiwuweizi
ADRB3	beiwuweizi
AGPAT2	maidong
AGTR1	fuling
	maidong
AGTR2	fuling
AHCY	maidong
AHR	tiandong
	wumei
AKR1A1	tiandong
	wumei
AKR1B1	maidong
	tiandong
	wumei
AKR1B10	bajitian
	fuling
	maidong
	tiandong
	wumei
AKR1C1	bajitian
	fuling
	tiandong
	wumei
AKR1C2	bajitian
	fuling
	tiandong
	wumei
AKR1C3	bajitian
	fuling
	maidong
	tiandong
	wumei
AKR1C4	tiandong
	wumei
AKT1	bajitian
	beiwuweizi
	maidong
	tiandong
	wumei
AKT2	maidong
ALDH2	maidong
	tiandong
ALK	beiwuweizi
	fuling
	maidong
	tiandong
	wumei
ALOX12	fuling
	maidong
	tiandong
	wumei
ALOX15	fuling
	maidong
	tiandong
	wumei
ALOX5	bajitian
	beiwuweizi
	fuling
	maidong
	tiandong
	wumei
ALOX5AP	beiwuweizi
	fuling
	maidong
	wumei
ALPG	bajitian
	maidong
ALPL	bajitian
	maidong
AMD1	maidong
AMPD3	maidong
AMY1A	wumei
ANPEP	bajitian
	maidong
AOC3	maidong
APEX1	tiandong
	wumei
APH1A	beiwuweizi
	fuling
	maidong
	tiandong
	wumei
APH1B	beiwuweizi
	fuling
	maidong
	tiandong
	wumei
APP	fuling
	tiandong
	wumei
AR	bajitian
	beiwuweizi
	fuling
	maidong
	shudihuang
	tiandong
	wumei
ARG1	tiandong
	wumei
ASF1A	bajitian
	maidong
ATAD2	beiwuweizi
ATP1A1	maidong
ATP4A	maidong
ATP4B	maidong
ATR	beiwuweizi
AURKA	bajitian
	beiwuweizi
	maidong
	tiandong
AURKB	beiwuweizi
	maidong
	tiandong
	wumei
AVPR1A	fuling
	maidong
	tiandong
AVPR2	fuling
	tiandong
	wumei
AXL	maidong
	tiandong
	wumei
BACE1	bajitian
	beiwuweizi
	fuling
	maidong
	tiandong
	wumei
BACE2	beiwuweizi
	fuling
BAD	bajitian
BAZ2A	beiwuweizi
BAZ2B	beiwuweizi
BCHE	bajitian
	fuling
	maidong
	shudihuang
	tiandong
	wumei
BCL2	bajitian
	maidong
BCL2L1	bajitian
	fuling
	maidong
BDKRB1	beiwuweizi
	maidong
BIRC2	beiwuweizi
	maidong
BLK	bajitian
	beiwuweizi
	maidong
BMP1	bajitian
	maidong
BMX	bajitian
	beiwuweizi
	maidong
BRAF	bajitian
	beiwuweizi
	maidong
BRD4	beiwuweizi
BRPF1	beiwuweizi
BRS3	beiwuweizi
BTK	bajitian
	beiwuweizi
	maidong
C5AR1	bajitian
CA1	bajitian
	beiwuweizi
	fuling
	maidong
	tiandong
	wumei
CA12	bajitian
	beiwuweizi
	maidong
	tiandong
	wumei
CA13	bajitian
	maidong
	tiandong
	wumei
CA14	bajitian
	beiwuweizi
	maidong
	tiandong
	wumei
CA2	bajitian
	beiwuweizi
	fuling
	maidong
	tiandong
	wumei
CA3	bajitian
	maidong
	tiandong
	wumei
CA4	bajitian
	fuling
	maidong
	tiandong
	wumei
CA5A	bajitian
	beiwuweizi
	maidong
	tiandong
	wumei
CA5B	bajitian
	maidong
CA6	bajitian
	maidong
	tiandong
	wumei
CA7	bajitian
	beiwuweizi
	fuling
	maidong
	tiandong
	wumei
CA9	beiwuweizi
	maidong
	tiandong
	wumei
CACNA1H	maidong
CACNA2D1	beiwuweizi
	tiandong
	wumei
CALCRL	fuling
	tiandong
	wumei
CALM1	bajitian
	maidong
CAMK2B	tiandong
	wumei
CAPN1	bajitian
CARM1	maidong
CASP1	beiwuweizi
	maidong
CASP2	maidong
CASP3	bajitian
	maidong
CASP6	maidong
CASP7	maidong
CASP8	beiwuweizi
	maidong
CBR1	maidong
	tiandong
	wumei
CCKBR	beiwuweizi
	fuling
CCNA1	bajitian
	beiwuweizi
	fuling
	maidong
	tiandong
CCNA2	bajitian
	beiwuweizi
	fuling
	maidong
	tiandong
CCNB1	beiwuweizi
	maidong
	tiandong
	wumei
CCNB2	beiwuweizi
	maidong
	tiandong
	wumei
CCNB3	beiwuweizi
	maidong
	tiandong
	wumei
CCND1	bajitian
	beiwuweizi
	fuling
	maidong
CCND2	maidong
CCND3	maidong
CCNE1	bajitian
	beiwuweizi
	fuling
	maidong
	wumei
CCNE2	bajitian
	beiwuweizi
	fuling
	maidong
CCNH	beiwuweizi
CCNT1	bajitian
	beiwuweizi
	fuling
	maidong
CCR1	bajitian
	beiwuweizi
	fuling
	maidong
	tiandong
CCR3	beiwuweizi
	fuling
CD38	beiwuweizi
	tiandong
	wumei
CD81	fuling
	maidong
CDA	maidong
CDC25A	bajitian
	fuling
	maidong
CDC25B	bajitian
	fuling
	maidong
CDC25C	fuling
CDC42BPA	bajitian
CDC7	bajitian
	beiwuweizi
	maidong
CDK1	bajitian
	beiwuweizi
	maidong
	tiandong
	wumei
CDK2	bajitian
	beiwuweizi
	fuling
	maidong
	tiandong
	wumei
CDK3	maidong
CDK4	bajitian
	beiwuweizi
	fuling
	maidong
CDK5	bajitian
	beiwuweizi
	maidong
	tiandong
	wumei
CDK5R1	beiwuweizi
	maidong
	tiandong
	wumei
CDK6	fuling
	maidong
	tiandong
	wumei
CDK7	bajitian
	beiwuweizi
CDK8	tiandong
CDK9	bajitian
	beiwuweizi
	fuling
	maidong
CES1	fuling
	maidong
	wumei
CES2	bajitian
	fuling
	maidong
	shudihuang
	tiandong
	wumei
CFD	beiwuweizi
	maidong
CFTR	maidong
	wumei
CHEK1	bajitian
	beiwuweizi
	maidong
CHEK2	maidong
CHRM1	maidong
CHRM2	bajitian
	beiwuweizi
	fuling
	maidong
	shudihuang
	tiandong
	wumei
CHRM3	bajitian
	beiwuweizi
	maidong
CHRM4	maidong
CHRM5	maidong
CHRNA3	maidong
CHRNA7	bajitian
	maidong
	tiandong
	wumei
CHRNB4	maidong
CHUK	bajitian
	fuling
CISD1	bajitian
CLK1	bajitian
	beiwuweizi
	maidong
CLK2	bajitian
	beiwuweizi
	maidong
CLK3	bajitian
	beiwuweizi
	maidong
CLK4	bajitian
	beiwuweizi
	maidong
CMA1	beiwuweizi
	maidong
CNOT7	maidong
CNR1	bajitian
	fuling
	maidong
	tiandong
	wumei
CNR2	bajitian
	beiwuweizi
	fuling
	maidong
	tiandong
	wumei
COMT	maidong
COQ8B	bajitian
	maidong
CPT1A	beiwuweizi
CRHR1	beiwuweizi
	tiandong
CSF1R	beiwuweizi
	fuling
	maidong
	wumei
CSK	bajitian
	beiwuweizi
	maidong
CSNK1D	maidong
CSNK1E	maidong
CSNK1G1	maidong
CSNK2A1	bajitian
	beiwuweizi
	maidong
	tiandong
	wumei
CSNK2A2	bajitian
	beiwuweizi
CTRC	fuling
CTSA	fuling
CTSB	beiwuweizi
	fuling
	maidong
	wumei
CTSD	beiwuweizi
	fuling
	maidong
CTSE	beiwuweizi
CTSK	fuling
	wumei
CTSL	beiwuweizi
	fuling
	maidong
CTSS	fuling
CTSV	bajitian
CX3CR1	beiwuweizi
CXCR1	bajitian
	tiandong
	wumei
CXCR2	bajitian
	beiwuweizi
	tiandong
CXCR3	maidong
CYP11B1	beiwuweizi
	maidong
CYP11B2	beiwuweizi
	maidong
CYP17A1	bajitian
	fuling
	maidong
	shudihuang
	tiandong
	wumei
CYP19A1	bajitian
	beiwuweizi
	fuling
	maidong
	shudihuang
	tiandong
	wumei
CYP1B1	maidong
	tiandong
	wumei
CYP24A1	fuling
	maidong
CYP26A1	wumei
CYP27A1	tiandong
CYP2C19	bajitian
	fuling
	maidong
	shudihuang
	tiandong
	wumei
CYP2C9	fuling
	maidong
	tiandong
CYP2D6	fuling
	maidong
CYP3A4	fuling
	maidong
	tiandong
CYP51A1	bajitian
	fuling
	maidong
	shudihuang
	tiandong
	wumei
CYSLTR1	fuling
DAO	bajitian
	maidong
DAPK1	bajitian
	tiandong
	wumei
DAPK2	bajitian
DAPK3	bajitian
DBF4	beiwuweizi
	maidong
DCTPP1	maidong
DGAT1	fuling
	maidong
	tiandong
DGAT2	bajitian
DHCR7	bajitian
	fuling
	shudihuang
	tiandong
	wumei
DHFR	beiwuweizi
DHODH	maidong
DNASE1L3	maidong
DNM1	bajitian
	maidong
DNMT1	maidong
DNMT3B	maidong
DOT1L	beiwuweizi
	maidong
DPP4	maidong
DRD1	maidong
DRD2	beiwuweizi
	fuling
	maidong
DRD3	bajitian
	beiwuweizi
	maidong
DRD4	beiwuweizi
	maidong
	tiandong
	wumei
DUSP3	bajitian
	maidong
DUT	beiwuweizi
DYRK1A	beiwuweizi
	maidong
DYRK1B	bajitian
	beiwuweizi
	maidong
	wumei
DYRK2	bajitian
	beiwuweizi
	maidong
DYRK3	bajitian
	maidong
DYRK4	beiwuweizi
ECE1	maidong
EDNRA	bajitian
	fuling
	maidong
	wumei
EDNRB	bajitian
	fuling
EEF2K	bajitian
EGFR	bajitian
	beiwuweizi
	fuling
	maidong
	tiandong
	wumei
EGLN1	maidong
EHMT1	maidong
EHMT2	maidong
EIF2AK2	bajitian
	maidong
EIF2AK3	bajitian
	maidong
EIF4A1	bajitian
ELANE	bajitian
	beiwuweizi
	fuling
ENPP2	fuling
	maidong
	wumei
EP300	maidong
EPAS1	bajitian
	fuling
EPHA1	bajitian
	maidong
EPHA2	bajitian
	maidong
EPHA3	bajitian
	maidong
EPHA4	bajitian
	maidong
EPHA5	bajitian
	maidong
EPHA6	bajitian
	maidong
EPHA7	maidong
EPHA8	maidong
EPHB1	maidong
EPHB2	bajitian
	maidong
EPHB3	bajitian
	maidong
EPHB4	bajitian
	beiwuweizi
	maidong
	tiandong
EPHX1	wumei
EPHX2	maidong
ERBB2	bajitian
	beiwuweizi
	maidong
ERBB4	beiwuweizi
ERN1	maidong
	wumei
ESR1	bajitian
	fuling
	maidong
	shudihuang
	tiandong
	wumei
ESR2	bajitian
	fuling
	maidong
	shudihuang
	tiandong
	wumei
ESRRA	bajitian
	maidong
	tiandong
	wumei
ESRRB	bajitian
	maidong
	tiandong
EZH1	maidong
EZH2	maidong
EZR	maidong
F10	beiwuweizi
	fuling
	tiandong
F2	beiwuweizi
	fuling
	maidong
	tiandong
	wumei
F2R	wumei
F2RL3	maidong
F3	bajitian
	maidong
F9	bajitian
	maidong
FAAH	bajitian
	fuling
	maidong
	tiandong
	wumei
FABP1	bajitian
	fuling
	maidong
FABP3	bajitian
	fuling
	maidong
	wumei
FABP4	bajitian
	fuling
	maidong
	wumei
FABP5	bajitian
	fuling
	maidong
FAP	bajitian
FASN	bajitian
	fuling
	maidong
FBP1	maidong
FCER2	bajitian
	maidong
FDFT1	bajitian
	fuling
	shudihuang
	tiandong
	wumei
FFAR1	fuling
	maidong
	wumei
FFAR2	fuling
FGF1	maidong
FGF2	maidong
FGFR1	bajitian
	beiwuweizi
	maidong
FGFR2	fuling
FGFR3	wumei
FGR	bajitian
	beiwuweizi
	maidong
FHIT	maidong
FKBP1A	bajitian
	beiwuweizi
	fuling
	maidong
	wumei
FKBP4	fuling
FKBP5	fuling
FLT1	bajitian
	beiwuweizi
	tiandong
	wumei
FLT3	bajitian
	beiwuweizi
	maidong
	tiandong
	wumei
FLT4	beiwuweizi
FNTA	bajitian
	fuling
	maidong
	tiandong
FNTB	bajitian
	fuling
	maidong
	tiandong
FOS	maidong
FOXO1	maidong
FPR1	beiwuweizi
FPR2	tiandong
FTO	bajitian
FUCA1	maidong
FUT7	maidong
FYN	bajitian
	beiwuweizi
	maidong
G6PD	bajitian
	fuling
	maidong
	shudihuang
	tiandong
	wumei
GAA	maidong
GABRA1	bajitian
	beiwuweizi
	maidong
	wumei
GABRA2	beiwuweizi
	maidong
	wumei
GABRA3	beiwuweizi
	maidong
	wumei
GABRA5	beiwuweizi
	maidong
	wumei
GABRB2	bajitian
GABRB3	beiwuweizi
	maidong
	wumei
GABRG2	bajitian
	beiwuweizi
	maidong
	wumei
GAK	maidong
GAPDH	bajitian
	maidong
GBA	maidong
GCGR	bajitian
	fuling
	maidong
	wumei
GCK	beiwuweizi
GHSR	beiwuweizi
GLI1	maidong
GLI2	maidong
GLO1	tiandong
	wumei
GLRA1	bajitian
	fuling
	shudihuang
	tiandong
	wumei
GPBAR1	maidong
	tiandong
GPR139	beiwuweizi
GPR18	fuling
	tiandong
GPR35	tiandong
	wumei
GPR55	fuling
	maidong
	tiandong
GPR84	maidong
GPR88	beiwuweizi
GRB2	maidong
GRIK1	maidong
GRIK2	maidong
GRIN2B	maidong
GRK1	maidong
GRK2	beiwuweizi
	maidong
GRK3	beiwuweizi
GRK5	beiwuweizi
GRK6	wumei
GRM1	tiandong
GRM2	fuling
	maidong
	tiandong
	wumei
GRM4	bajitian
	maidong
GRM5	bajitian
	maidong
	tiandong
	wumei
GSK3A	beiwuweizi
	maidong
	tiandong
GSK3B	bajitian
	beiwuweizi
	fuling
	maidong
	tiandong
	wumei
GUSB	bajitian
	maidong
HAO1	fuling
HCK	bajitian
	maidong
HCN1	beiwuweizi
HCN4	beiwuweizi
HCRTR1	beiwuweizi
	fuling
	tiandong
HCRTR2	beiwuweizi
	fuling
	tiandong
HDAC1	bajitian
	beiwuweizi
	maidong
	tiandong
HDAC2	bajitian
	maidong
HDAC3	beiwuweizi
	tiandong
HDAC4	bajitian
	beiwuweizi
	maidong
HDAC5	bajitian
HDAC6	bajitian
	beiwuweizi
	maidong
	tiandong
HDAC7	bajitian
HDAC8	bajitian
	maidong
HEXA	maidong
HEXB	maidong
HIF1A	bajitian
	maidong
HIPK1	bajitian
HIPK2	bajitian
HIPK3	bajitian
HK1	bajitian
HK2	bajitian
HMGCR	bajitian
	beiwuweizi
	fuling
	maidong
	shudihuang
	tiandong
	wumei
HMOX1	maidong
HNF4A	maidong
	wumei
HPD	maidong
HPGDS	fuling
	maidong
	tiandong
HPSE	maidong
HRAS	maidong
HRH1	beiwuweizi
	fuling
HRH3	bajitian
	beiwuweizi
	wumei
HRH4	bajitian
	beiwuweizi
	wumei
HSD11B1	bajitian
	beiwuweizi
	fuling
	maidong
	shudihuang
	tiandong
	wumei
HSD11B2	bajitian
	fuling
	maidong
	shudihuang
	tiandong
HSD17B1	maidong
	tiandong
	wumei
HSD17B14	maidong
HSD17B2	bajitian
	fuling
	maidong
	tiandong
	wumei
HSD17B3	bajitian
	fuling
	maidong
HSP90AA1	bajitian
	beiwuweizi
	maidong
	tiandong
	wumei
HSP90AB1	bajitian
	beiwuweizi
	maidong
HSP90B1	maidong
HSPA1A	maidong
HSPA5	maidong
HSPA8	maidong
HTR1A	bajitian
	beiwuweizi
	fuling
HTR1B	maidong
HTR2A	beiwuweizi
	maidong
	tiandong
	wumei
HTR2B	bajitian
	beiwuweizi
	fuling
	maidong
	wumei
HTR2C	beiwuweizi
	maidong
	tiandong
	wumei
HTR3A	beiwuweizi
	maidong
HTR4	beiwuweizi
HTR6	beiwuweizi
	maidong
	wumei
HTR7	tiandong
HTT	maidong
IARS	maidong
ICAM1	fuling
IDO1	fuling
	maidong
	tiandong
IGF1R	bajitian
	beiwuweizi
	maidong
	tiandong
	wumei
IGFBP3	maidong
IKBKB	fuling
	maidong
IKBKE	beiwuweizi
IL1B	fuling
IL2	maidong
	tiandong
IL6	maidong
IL6ST	fuling
	tiandong
IMPDH1	fuling
IMPDH2	bajitian
	fuling
	maidong
INMT	maidong
INSR	bajitian
	beiwuweizi
	maidong
	tiandong
	wumei
IRAK4	bajitian
ITGA2B	fuling
ITGA4	fuling
ITGAL	fuling
ITGAV	fuling
ITGB1	fuling
ITGB2	fuling
ITGB3	fuling
ITGB5	fuling
ITGB7	fuling
ITK	beiwuweizi
JAK1	bajitian
	beiwuweizi
	maidong
JAK2	bajitian
	beiwuweizi
	maidong
	tiandong
	wumei
JAK3	bajitian
	beiwuweizi
	maidong
	tiandong
KCNA3	bajitian
	fuling
	maidong
	tiandong
KCNA5	beiwuweizi
	maidong
	tiandong
KCNE1	beiwuweizi
	maidong
KCNH2	beiwuweizi
KCNJ11	maidong
KCNK2	bajitian
KCNK3	beiwuweizi
KCNMA1	bajitian
	maidong
KCNQ1	beiwuweizi
	maidong
KDM1A	bajitian
	tiandong
KDM3A	maidong
KDM4C	maidong
KDM4D	maidong
KDM4E	tiandong
	wumei
KDM5B	maidong
KDR	bajitian
	beiwuweizi
	fuling
	maidong
	tiandong
	wumei
KIF11	bajitian
	beiwuweizi
	maidong
KISS1R	maidong
KIT	beiwuweizi
	fuling
	maidong
	tiandong
	wumei
KLK1	maidong
	wumei
KLK2	maidong
	wumei
KLK3	maidong
KLK5	beiwuweizi
KMT2A	maidong
LCK	bajitian
	beiwuweizi
	maidong
	wumei
LGALS3	maidong
LGALS4	maidong
LGALS7	maidong
LGALS8	maidong
LIG1	maidong
LIMK1	bajitian
LIMK2	bajitian
	beiwuweizi
	wumei
LIPE	maidong
	wumei
LNPEP	bajitian
	maidong
LRRK2	bajitian
	beiwuweizi
	maidong
	tiandong
LSS	fuling
LTA4H	maidong
LTB4R	beiwuweizi
	fuling
	maidong
LYN	bajitian
	beiwuweizi
	maidong
MAOA	bajitian
	beiwuweizi
	maidong
	tiandong
	wumei
MAOB	beiwuweizi
	maidong
	tiandong
	wumei
MAP2K1	bajitian
	beiwuweizi
	maidong
MAP2K3	maidong
MAP3K14	maidong
MAP3K19	bajitian
MAP3K8	maidong
	wumei
MAP3K9	maidong
MAP4K4	maidong
MAPK1	beiwuweizi
	maidong
MAPK10	beiwuweizi
	fuling
MAPK11	beiwuweizi
MAPK14	beiwuweizi
	fuling
	maidong
	tiandong
	wumei
MAPK3	beiwuweizi
	fuling
	maidong
MAPK8	bajitian
	beiwuweizi
	fuling
	maidong
	tiandong
MAPK9	wumei
MAPKAPK2	beiwuweizi
	maidong
	wumei
MAPT	tiandong
	wumei
MARK1	maidong
MARS	maidong
MAST3	fuling
MC1R	fuling
MC4R	fuling
MC5R	fuling
MCHR1	beiwuweizi
	maidong
MCL1	bajitian
	maidong
	tiandong
MDM2	beiwuweizi
	fuling
	maidong
	tiandong
	wumei
MDM4	fuling
	tiandong
MELK	maidong
MERTK	beiwuweizi
	maidong
MET	bajitian
	beiwuweizi
	fuling
	maidong
	tiandong
	wumei
METAP1	fuling
METAP2	beiwuweizi
	maidong
MGAM	tiandong
MGAT2	bajitian
MGLL	fuling
	maidong
	tiandong
MIF	bajitian
	fuling
	maidong
MKNK1	beiwuweizi
	maidong
MKNK2	beiwuweizi
	maidong
MME	bajitian
	fuling
	maidong
MMEL1	fuling
MMP1	bajitian
	beiwuweizi
	fuling
	maidong
	tiandong
MMP10	fuling
MMP12	bajitian
	fuling
	maidong
	tiandong
	wumei
MMP13	bajitian
	beiwuweizi
	fuling
	maidong
	tiandong
	wumei
MMP14	bajitian
	maidong
MMP15	bajitian
	maidong
MMP16	bajitian
	maidong
MMP2	bajitian
	fuling
	maidong
	tiandong
	wumei
MMP25	maidong
MMP26	bajitian
	maidong
MMP3	bajitian
	fuling
	maidong
	tiandong
	wumei
MMP7	bajitian
	fuling
	maidong
	tiandong
MMP8	bajitian
	fuling
	maidong
MMP9	bajitian
	beiwuweizi
	fuling
	maidong
	tiandong
	wumei
MPG	tiandong
	wumei
MPI	maidong
MPO	bajitian
	maidong
	tiandong
	wumei
MST1R	beiwuweizi
	wumei
MTAP	maidong
MT-ND4	maidong
MTNR1A	bajitian
	fuling
	maidong
	tiandong
	wumei
MTNR1B	bajitian
	beiwuweizi
	fuling
	maidong
	tiandong
	wumei
MTOR	bajitian
	beiwuweizi
	fuling
	maidong
	tiandong
MYLK	bajitian
	maidong
	tiandong
	wumei
NAAA	tiandong
	wumei
NAMPT	bajitian
	beiwuweizi
NAT1	bajitian
NCOR2	beiwuweizi
NCSTN	beiwuweizi
	fuling
	maidong
	tiandong
	wumei
NEK2	maidong
	tiandong
	wumei
NEK6	tiandong
	wumei
NEU3	maidong
NEU4	maidong
NISCH	maidong
NLRP3	bajitian
	fuling
NOD1	beiwuweizi
NOS1	beiwuweizi
	maidong
NOS2	bajitian
	beiwuweizi
	fuling
	maidong
	shudihuang
	tiandong
	wumei
NOS3	beiwuweizi
NOX4	bajitian
	beiwuweizi
	maidong
	tiandong
	wumei
NPBWR1	beiwuweizi
NPC1L1	bajitian
	fuling
	maidong
	shudihuang
	tiandong
	wumei
NPY5R	bajitian
	beiwuweizi
	wumei
NQO1	beiwuweizi
	maidong
NQO2	beiwuweizi
	maidong
NR1H2	bajitian
	fuling
	maidong
	shudihuang
	tiandong
	wumei
NR1H3	bajitian
	fuling
	maidong
	shudihuang
	tiandong
	wumei
NR1H4	fuling
	maidong
	tiandong
	wumei
NR1I2	fuling
	maidong
	tiandong
NR1I3	bajitian
	fuling
	maidong
	shudihuang
	tiandong
	wumei
NR3C1	bajitian
	fuling
	maidong
	tiandong
NR3C2	bajitian
	fuling
	maidong
	tiandong
NTRK1	bajitian
	beiwuweizi
	fuling
	maidong
	tiandong
	wumei
NTRK2	wumei
NTRK3	wumei
NTSR1	fuling
NUAK1	tiandong
	wumei
OGA	maidong
OGT	maidong
OPRD1	beiwuweizi
	fuling
	maidong
	tiandong
OPRK1	beiwuweizi
	fuling
	maidong
OPRL1	beiwuweizi
	fuling
	maidong
	tiandong
OPRM1	beiwuweizi
	fuling
	maidong
	tiandong
OXSR1	maidong
OXTR	fuling
P2RX3	beiwuweizi
	tiandong
	wumei
P2RX7	tiandong
P2RY1	maidong
	wumei
P2RY11	maidong
P2RY12	fuling
	tiandong
P2RY14	wumei
P2RY2	maidong
	wumei
P2RY4	maidong
P2RY6	maidong
PAK4	beiwuweizi
	maidong
PARG	maidong
PARP1	bajitian
	beiwuweizi
	maidong
	tiandong
	wumei
PARP2	bajitian
	tiandong
PARP3	beiwuweizi
PCSK7	maidong
	tiandong
PDCD4	maidong
PDE10A	beiwuweizi
	fuling
	maidong
	tiandong
	wumei
PDE11A	beiwuweizi
	maidong
PDE1A	beiwuweizi
PDE1B	beiwuweizi
	tiandong
PDE1C	beiwuweizi
PDE2A	beiwuweizi
	fuling
	maidong
	tiandong
PDE3A	fuling
	maidong
PDE3B	fuling
	maidong
PDE4A	beiwuweizi
	tiandong
PDE4B	beiwuweizi
	fuling
	maidong
	tiandong
PDE4C	maidong
	tiandong
PDE4D	beiwuweizi
	fuling
	maidong
PDE5A	bajitian
	beiwuweizi
	maidong
	wumei
PDE6A	maidong
PDE7A	bajitian
	maidong
	tiandong
PDE8B	beiwuweizi
PDE9A	beiwuweizi
PDGFRA	beiwuweizi
	tiandong
PDGFRB	beiwuweizi
	fuling
	tiandong
	wumei
PDK1	bajitian
	maidong
PDPK1	beiwuweizi
	maidong
PFKFB3	bajitian
	beiwuweizi
	fuling
	maidong
	tiandong
	wumei
PGF	maidong
	wumei
PGGT1B	tiandong
PGK1	tiandong
PGR	bajitian
	beiwuweizi
	fuling
	maidong
	tiandong
PI4KB	bajitian
PIK3C2A	bajitian
PIK3C2B	bajitian
PIK3C2G	bajitian
	maidong
PIK3CA	bajitian
	beiwuweizi
	fuling
	maidong
	tiandong
	wumei
PIK3CB	bajitian
	beiwuweizi
	maidong
	tiandong
PIK3CD	bajitian
	beiwuweizi
	maidong
	tiandong
PIK3CG	bajitian
	beiwuweizi
	maidong
	tiandong
	wumei
PIK3R1	bajitian
	beiwuweizi
	maidong
	tiandong
	wumei
PIM1	bajitian
	beiwuweizi
	fuling
	maidong
	tiandong
	wumei
PIM2	bajitian
	beiwuweizi
	maidong
PIM3	beiwuweizi
	fuling
	maidong
PIN1	fuling
PIP4K2C	bajitian
	beiwuweizi
	maidong
PIP5K1C	maidong
PITRM1	maidong
PKM	beiwuweizi
PKN1	tiandong
	wumei
PLA2G10	maidong
	wumei
PLA2G1B	bajitian
	fuling
	maidong
	tiandong
	wumei
PLA2G2A	bajitian
	beiwuweizi
	fuling
	maidong
	wumei
PLA2G4A	fuling
PLA2G5	maidong
	wumei
PLA2G7	bajitian
	wumei
PLAA	bajitian
	maidong
PLAU	bajitian
	beiwuweizi
PLCG1	fuling
PLEC	fuling
PLG	bajitian
PLK1	beiwuweizi
	maidong
	tiandong
	wumei
PNMT	bajitian
	maidong
PNP	bajitian
	maidong
POLA1	maidong
POLB	bajitian
	fuling
	maidong
	shudihuang
	tiandong
	wumei
POLK	bajitian
PON1	tiandong
PPARA	bajitian
	fuling
	maidong
	shudihuang
	tiandong
	wumei
PPARD	bajitian
	fuling
	maidong
	shudihuang
	tiandong
	wumei
PPARG	bajitian
	fuling
	maidong
	shudihuang
	tiandong
	wumei
PPM1B	maidong
PPP1CA	beiwuweizi
PPP1CC	maidong
PPP2CA	maidong
PPP2R5A	maidong
PREP	bajitian
	fuling
	maidong
	wumei
PRKAA2	fuling
PRKAB1	fuling
PRKACA	bajitian
	maidong
PRKAG1	fuling
PRKCA	bajitian
	beiwuweizi
	fuling
	maidong
	tiandong
PRKCB	bajitian
	beiwuweizi
	fuling
PRKCD	bajitian
	beiwuweizi
PRKCE	bajitian
	fuling
PRKCG	bajitian
	beiwuweizi
	tiandong
PRKCH	fuling
	maidong
PRKCQ	bajitian
	beiwuweizi
PRKCZ	maidong
PRKD1	beiwuweizi
PRKDC	bajitian
	beiwuweizi
	maidong
PRMT1	maidong
PRMT7	maidong
PRSS1	fuling
PSEN1	beiwuweizi
	fuling
	maidong
	tiandong
	wumei
PSEN2	beiwuweizi
	fuling
	maidong
	tiandong
	wumei
PSENEN	beiwuweizi
	fuling
	maidong
	tiandong
	wumei
PSMB5	beiwuweizi
PTAFR	bajitian
	fuling
	maidong
	wumei
PTGDR	fuling
PTGDR2	fuling
PTGER1	bajitian
	beiwuweizi
	fuling
	maidong
	shudihuang
	tiandong
	wumei
PTGER2	bajitian
	fuling
	maidong
	shudihuang
	tiandong
	wumei
PTGER3	fuling
	wumei
PTGER4	fuling
	maidong
	wumei
PTGES	bajitian
	fuling
	maidong
	shudihuang
	tiandong
	wumei
PTGFR	fuling
PTGIR	bajitian
	fuling
	maidong
PTGS1	beiwuweizi
	fuling
	maidong
	tiandong
	wumei
PTGS2	bajitian
	beiwuweizi
	fuling
	maidong
	wumei
PTK2	beiwuweizi
	maidong
	tiandong
	wumei
PTK2B	beiwuweizi
	maidong
PTK6	bajitian
	maidong
PTP4A3	bajitian
PTPN1	bajitian
	fuling
	maidong
	shudihuang
	tiandong
	wumei
PTPN11	fuling
	maidong
PTPN13	bajitian
PTPN2	bajitian
	fuling
	maidong
	shudihuang
	tiandong
	wumei
PTPN22	maidong
PTPN6	bajitian
	fuling
	maidong
	shudihuang
	tiandong
	wumei
PTPRC	bajitian
PTPRF	bajitian
	fuling
	maidong
PTPRS	tiandong
	wumei
PYGB	maidong
PYGL	bajitian
	fuling
	maidong
	tiandong
	wumei
PYGM	maidong
QARS	maidong
QDPR	bajitian
	maidong
QPCT	bajitian
	beiwuweizi
	maidong
	tiandong
QPCTL	beiwuweizi
QTRT1	beiwuweizi
RAF1	bajitian
	beiwuweizi
	maidong
	wumei
RAMP1	wumei
RARS	maidong
RASGRP3	fuling
	maidong
	tiandong
RBP4	wumei
REN	beiwuweizi
	maidong
	tiandong
RET	bajitian
	beiwuweizi
	maidong
	wumei
RIOK2	bajitian
RIPK2	beiwuweizi
	maidong
ROCK1	bajitian
	beiwuweizi
	maidong
	wumei
ROCK2	beiwuweizi
	maidong
	tiandong
	wumei
RORA	bajitian
	fuling
	maidong
	shudihuang
	tiandong
	wumei
RORC	bajitian
	beiwuweizi
	fuling
	maidong
	shudihuang
	tiandong
	wumei
ROS1	beiwuweizi
RPS6KA1	maidong
RPS6KA2	maidong
RPS6KA3	maidong
RPS6KA5	tiandong
	wumei
RPS6KB1	maidong
	tiandong
RXRA	maidong
	wumei
S1PR1	fuling
	maidong
S1PR2	fuling
S1PR3	fuling
	maidong
SAE1	fuling
	maidong
SCD	bajitian
	fuling
	maidong
SCN9A	beiwuweizi
SELP	beiwuweizi
SERPINA6	bajitian
	fuling
	maidong
	shudihuang
	tiandong
	wumei
SERPINE1	fuling
	maidong
	wumei
SETD2	maidong
SETD7	maidong
SETDB1	maidong
SFRP1	maidong
SGK1	fuling
	maidong
SHBG	bajitian
	fuling
	maidong
	shudihuang
	tiandong
	wumei
SHH	bajitian
	fuling
	maidong
	tiandong
	wumei
SIGMAR1	bajitian
	fuling
	maidong
	wumei
SIRT1	bajitian
	maidong
SIRT2	maidong
	tiandong
	wumei
SIRT3	tiandong
SLC10A1	fuling
SLC10A2	fuling
SLC18A2	maidong
SLC22A12	tiandong
	wumei
SLC22A6	fuling
SLC28A2	maidong
SLC29A1	maidong
SLC5A1	maidong
SLC5A2	bajitian
	maidong
	wumei
SLC5A7	tiandong
SLC6A2	bajitian
	fuling
	maidong
	shudihuang
	tiandong
	wumei
SLC6A3	fuling
	maidong
	tiandong
SLC6A4	bajitian
	beiwuweizi
	fuling
	maidong
	shudihuang
	tiandong
	wumei
SLC9A1	maidong
SMO	beiwuweizi
	fuling
	maidong
	tiandong
SMS	maidong
SMYD2	maidong
SOAT1	bajitian
SOAT2	bajitian
SORD	maidong
SPHK1	maidong
SPHK2	maidong
SQLE	bajitian
	fuling
	maidong
	shudihuang
	tiandong
	wumei
SRC	bajitian
	beiwuweizi
	fuling
	maidong
	tiandong
	wumei
SRD5A1	fuling
	maidong
SRD5A2	fuling
	maidong
SREBF2	bajitian
	fuling
	maidong
	shudihuang
	tiandong
	wumei
SRM	maidong
STAT3	beiwuweizi
	maidong
	tiandong
	wumei
STAT6	maidong
STK17A	beiwuweizi
STK17B	beiwuweizi
STS	beiwuweizi
SUV39H1	maidong
SYK	bajitian
	beiwuweizi
	maidong
	tiandong
	wumei
TACR1	beiwuweizi
	fuling
	maidong
	tiandong
TACR2	fuling
	tiandong
TARS	bajitian
TAS2R31	bajitian
	maidong
	wumei
TBK1	beiwuweizi
TBXA2R	fuling
[truncated: 136 more rows]
