# Supplementary material for: A Multi-Target and Multi-Channel Mechanism of Action for Jiawei Yinhuo Tang in the Treatment of Social Communication Disorders in Autism: Network Pharmacology and Molecular Docking Studies
Source: Evid Based Complement Alternat Med. 2022 Feb 8;2022:4093138. doi: 10.1155/2022/4093138 (PMC8846994; doi:10.1155/2022/4093138)
Supplement: Supplementary Materials — (1) The specific 877 drug target genes. (2) The Cytoscape3.8.2 software established a medicine-component-disease-target network model based on shared targets according to the sorted network relationship. (3) Topological analysis revealed 99 active components. [file 4093138.f1.zip › 4093138.f1/99 active components identified using topological analysis.txt]

SUID	AverageShortestPathLength	BetweennessCentrality	ClosenessCentrality	ClusteringCoefficient	Degree	Eccentricity	IsSingleNode	name	NeighborhoodConnectivity	NumberOfDirectedEdges	NumberOfUndirectedEdges	PartnerOfMultiEdgedNodePairs	Radiality	selected	SelfLoops	shared name	Stress	TopologicalCoefficient	Type
12159	2.34980989	0.02322177	0.42556634	0	38	4	FALSE	orchinol	15.36842105	38	0	0	0.73003802	FALSE	0	orchinol	79230	0.14812805	mol
11839	2.41064639	0.01721025	0.4148265	0	32	4	FALSE	jasmololone	13.4375	32	0	0	0.71787072	FALSE	0	jasmololone	51096	0.13092105	mol
11387	2.47908745	0.01473023	0.40337423	0	30	4	FALSE	Cerevisterol	18.5	30	0	0	0.70418251	FALSE	0	Cerevisterol	69934	0.19886364	mol
12364	2.56273764	0.01306835	0.39020772	0	29	4	FALSE	7-Methoxy-2-methyl isoflavone	15.75862069	29	0	0	0.68745247	FALSE	0	7-Methoxy-2-methyl isoflavone	49266	0.18921309	mol
12639	2.49429658	0.01308855	0.40091463	0	29	4	FALSE	Methyl arachidonate	11.55172414	29	0	0	0.70114068	FALSE	0	Methyl arachidonate	38666	0.12128419	mol
11106	2.55513308	0.00995513	0.39136905	0	28	4	FALSE	Gomisin G	11.46428571	28	0	0	0.68897338	FALSE	0	Gomisin G	32536	0.13080357	mol
11173	2.48669202	0.01155495	0.40214067	0	28	4	FALSE	Schizandrer B	11.71428571	28	0	0	0.7026616	FALSE	0	Schizandrer B	35494	0.12038523	mol
11078	2.53992395	0.01248748	0.39371257	0	27	4	FALSE	Deoxyharringtonine	11.22222222	27	0	0	0.69201521	FALSE	0	Deoxyharringtonine	32792	0.1231593	mol
11139	2.57034221	0.00977648	0.38905325	0	27	4	FALSE	Gomisin-A	11.40740741	27	0	0	0.68593156	FALSE	0	Gomisin-A	30198	0.13173933	mol
10773	2.58555133	0.0093996	0.38676471	0	25	4	FALSE	1-hydroxy-3-methoxy-9,10-anthraquinone	15.32	25	0	0	0.68288973	FALSE	0	1-hydroxy-3-methoxy-9,10-anthraquinone	39782	0.18126582	mol
11799	2.63878327	0.01025234	0.37896254	0	24	5	FALSE	borneol-2-o-beta-d-apiofuranosyl(1-6)-beta-d-glucopyranoside	10.04166667	24	0	0	0.67224335	FALSE	0	borneol-2-o-beta-d-apiofuranosyl(1-6)-beta-d-glucopyranoside	17910	0.12218468	mol
11969	2.48669202	0.00934527	0.40214067	0	24	4	FALSE	n-trans-feruloyltyramine	13.25	24	0	0	0.7026616	FALSE	0	n-trans-feruloyltyramine	27742	0.13172043	mol
11053	2.61596958	0.00710841	0.38226744	0	23	4	FALSE	Angeloylgomisin O	12.7826087	23	0	0	0.67680608	FALSE	0	Angeloylgomisin O	25042	0.15302089	mol
12453	2.60076046	0.00824005	0.38450292	0	21	4	FALSE	quercetin	13.76190476	21	0	0	0.67984791	FALSE	0	quercetin	31768	0.15755438	mol
11203	2.66159696	0.00612902	0.37571429	0	20	4	FALSE	Wuweizisu C	13.55	20	0	0	0.66768061	FALSE	0	Wuweizisu C	21762	0.16959459	mol
11353	2.64638783	0.00411389	0.37787356	0	20	4	FALSE	3beta-Hydroxy-24-methylene-8-lanostene-21-oic acid	21.15	20	0	0	0.67072243	FALSE	0	3beta-Hydroxy-24-methylene-8-lanostene-21-oic acid	25386	0.26513158	mol
12618	2.61596958	0.00684454	0.38226744	0	20	4	FALSE	kaempferol	16.65	20	0	0	0.67680608	FALSE	0	kaempferol	27598	0.195625	mol
11316	2.64638783	0.00476004	0.37787356	0	19	4	FALSE	(2R)-2-[(3S,5R,10S,13R,14R,16R,17R)-3,16-dihydroxy-4,4,10,13,14-pentamethyl-2,3,5,6,12,15,16,17-octahydro-1H-cyclopenta[a]phenanthren-17-yl]-6-methylhept-5-enoic acid	20.36842105	19	0	0	0.67072243	FALSE	0	(2R)-2-[(3S,5R,10S,13R,14R,16R,17R)-3,16-dihydroxy-4,4,10,13,14-pentamethyl-2,3,5,6,12,15,16,17-octahydro-1H-cyclopenta[a]phenanthren-17-yl]-6-methylhept-5-enoic acid	25432	0.25153794	mol
11527	2.72243346	0.00295946	0.36731844	0	19	4	FALSE	trametenolic acid	21.15789474	19	0	0	0.65551331	FALSE	0	trametenolic acid	18880	0.3008641	mol
11885	2.51711027	0.00554791	0.39728097	0	19	4	FALSE	methyl ophiopogonanone a	21.10526316	19	0	0	0.69657795	FALSE	0	methyl ophiopogonanone a	30730	0.21388578	mol
11949	2.50190114	0.00635212	0.39969605	0	19	4	FALSE	n-[beta-hydroxy-beta-(4-hydroxyphenyl)]ethyl-4-hydroxy cinnamide	19.63157895	19	0	0	0.69961977	FALSE	0	n-[beta-hydroxy-beta-(4-hydroxyphenyl)]ethyl-4-hydroxy cinnamide	30300	0.19407895	mol
11296	2.63117871	0.00424221	0.3800578	0	18	4	FALSE	(2R)-2-[(3S,5R,10S,13R,14R,16R,17R)-3,16-dihydroxy-4,4,10,13,14-pentamethyl-2,3,5,6,12,15,16,17-octahydro-1H-cyclopenta[a]phenanthren-17-yl]-5-isopropyl-hex-5-enoic acid	21.5	18	0	0	0.67376426	FALSE	0	(2R)-2-[(3S,5R,10S,13R,14R,16R,17R)-3,16-dihydroxy-4,4,10,13,14-pentamethyl-2,3,5,6,12,15,16,17-octahydro-1H-cyclopenta[a]phenanthren-17-yl]-5-isopropyl-hex-5-enoic acid	25220	0.25625	mol
11725	2.52471483	0.005043	0.39608434	0	18	4	FALSE	5-hydroxy-7,8-dimethoxy-6-methyl-3-(3',4'-dihydroxybenzyl)chroman-4-one	21.33333333	18	0	0	0.69505703	FALSE	0	5-hydroxy-7,8-dimethoxy-6-methyl-3-(3',4'-dihydroxybenzyl)chroman-4-one	27314	0.21631206	mol
12018	2.53231939	0.004894	0.39489489	0	18	4	FALSE	ophiopogonanone a	21.05555556	18	0	0	0.69353612	FALSE	0	ophiopogonanone a	26378	0.21565114	mol
12395	2.63117871	0.00568829	0.3800578	0	18	4	FALSE	Asparaside A_qt	17.5	18	0	0	0.67376426	FALSE	0	Asparaside A_qt	26596	0.20625	mol
10904	2.79087452	0.00401277	0.35831063	0	17	4	FALSE	Ohioensin-A	9.35294118	17	0	0	0.6418251	FALSE	0	Ohioensin-A	12284	0.13921569	mol
10799	2.68441065	0.00444994	0.37252125	0	16	4	FALSE	2-hydroxy-1,5-dimethoxy-6-(methoxymethyl)-9,10-anthraquinone	17.25	16	0	0	0.66311787	FALSE	0	2-hydroxy-1,5-dimethoxy-6-(methoxymethyl)-9,10-anthraquinone	20668	0.21666667	mol
10818	2.70722433	0.00258962	0.36938202	0	16	4	FALSE	3beta,20(R),5-alkenyl-stigmastol	23.75	16	0	0	0.65855513	FALSE	0	3beta,20(R),5-alkenyl-stigmastol	18672	0.31597222	mol
10867	2.72243346	0.00333715	0.36731844	0	16	4	FALSE	beta-sitosterol	23	16	0	0	0.65551331	FALSE	0	beta-sitosterol	27738	0.31428571	mol
10922	2.72243346	0.00643204	0.36731844	0	16	4	FALSE	sitosterol	22.625	16	0	0	0.65551331	FALSE	0	sitosterol	44978	0.30892857	mol
11459	2.73764259	0.00250254	0.36527778	0	16	4	FALSE	hederagenin	21.875	16	0	0	0.65247148	FALSE	0	hederagenin	15334	0.30698529	mol
11510	2.76045627	0.0034129	0.36225895	0	16	4	FALSE	Poricoic acid C	20.0625	16	0	0	0.64790875	FALSE	0	Poricoic acid C	14948	0.29326923	mol
11932	2.54752852	0.00462372	0.39253731	0	16	4	FALSE	n-(trans-p-coumaroyl)tyramine	16.375	16	0	0	0.6904943	FALSE	0	n-(trans-p-coumaroyl)tyramine	17936	0.16532258	mol
11994	2.54752852	0.00519663	0.39253731	0	16	4	FALSE	oleanolicacid	24	16	0	0	0.6904943	FALSE	0	oleanolicacid	28924	0.24731183	mol
12279	2.75285171	0.00589736	0.36325967	0	16	4	FALSE	Stigmasterol	22.125	16	0	0	0.64942966	FALSE	0	Stigmasterol	41694	0.32007576	mol
11336	2.76045627	0.00245304	0.36225895	0	15	4	FALSE	(2R)-2-[(5R,10S,13R,14R,16R,17R)-16-hydroxy-3-keto-4,4,10,13,14-pentamethyl-1,2,5,6,12,15,16,17-octahydrocyclopenta[a]phenanthren-17-yl]-5-isopropyl-hex-5-enoic acid	22	15	0	0	0.64790875	FALSE	0	(2R)-2-[(5R,10S,13R,14R,16R,17R)-16-hydroxy-3-keto-4,4,10,13,14-pentamethyl-1,2,5,6,12,15,16,17-octahydrocyclopenta[a]phenanthren-17-yl]-5-isopropyl-hex-5-enoic acid	14322	0.31818182	mol
11709	2.57034221	0.00337249	0.38905325	0	15	4	FALSE	5,7-dihydroxy-6,8-dime thyl-3-(4'-hydroxy-3'-methoxybenzyl)chroman-4-one	21.06666667	15	0	0	0.68593156	FALSE	0	5,7-dihydroxy-6,8-dime thyl-3-(4'-hydroxy-3'-methoxybenzyl)chroman-4-one	18250	0.22051282	mol
11905	2.58555133	0.00340602	0.38676471	0	15	4	FALSE	methyl ophiopogonanone b	20.4	15	0	0	0.68288973	FALSE	0	methyl ophiopogonanone b	17088	0.21797753	mol
12080	2.56273764	0.0033375	0.39020772	0	15	4	FALSE	ophiopogonanone f	22.46666667	15	0	0	0.68745247	FALSE	0	ophiopogonanone f	20246	0.23333333	mol
12562	2.73003802	0.00341034	0.36629526	0	15	4	FALSE	(2R)-5,7-dihydroxy-2-(4-hydroxyphenyl)chroman-4-one	19.46666667	15	0	0	0.6539924	FALSE	0	(2R)-5,7-dihydroxy-2-(4-hydroxyphenyl)chroman-4-one	17526	0.26380952	mol
12602	2.74524715	0.0019648	0.36426593	0	15	4	FALSE	CLR	23.46666667	15	0	0	0.65095057	FALSE	0	CLR	13558	0.33039216	mol
10835	2.73764259	0.00183764	0.36527778	0	14	4	FALSE	3beta-24S(R)-butyl-5-alkenyl-cholestol	24.92857143	14	0	0	0.65247148	FALSE	0	3beta-24S(R)-butyl-5-alkenyl-cholestol	14938	0.34183673	mol
11418	2.7756654	0.00130756	0.36027397	0	14	4	FALSE	dehydroeburicoic acid	24.57142857	14	0	0	0.64486692	FALSE	0	dehydroeburicoic acid	11742	0.36263736	mol
12065	2.58555133	0.0028697	0.38676471	0	14	4	FALSE	ophiopogonanone e	22.85714286	14	0	0	0.68288973	FALSE	0	ophiopogonanone e	17560	0.24285714	mol
11445	2.76045627	0.00274807	0.36225895	0	13	4	FALSE	Ergosterol peroxide	11.46153846	13	0	0	0.64790875	FALSE	0	Ergosterol peroxide	10088	0.15384615	mol
11374	2.76045627	0.00197756	0.36225895	0	12	4	FALSE	7,9(11)-dehydropachymic acid	19.58333333	12	0	0	0.64790875	FALSE	0	7,9(11)-dehydropachymic acid	11304	0.26932367	mol
12428	2.79847909	0.0024048	0.35733696	0	12	4	FALSE	diosgenin	12.16666667	12	0	0	0.64030418	FALSE	0	diosgenin	8462	0.17447917	mol
10761	2.76806084	0.00194748	0.36126374	0	11	4	FALSE	1,6-dihydroxy-5-methoxy-2-(methoxymethyl)-9,10-anthraquinone	17.54545455	11	0	0	0.64638783	FALSE	0	1,6-dihydroxy-5-methoxy-2-(methoxymethyl)-9,10-anthraquinone	10970	0.2397892	mol
10885	2.69201521	0.00249146	0.37146893	0	11	4	FALSE	Ethyl oleate (NF)	21.81818182	11	0	0	0.66159696	FALSE	0	Ethyl oleate (NF)	14220	0.26352129	mol
11433	2.80608365	7.51E-04	0.35636856	0	11	4	FALSE	ergosta-7,22E-dien-3beta-ol	27.36363636	11	0	0	0.63878327	FALSE	0	ergosta-7,22E-dien-3beta-ol	8026	0.41193182	mol
11476	2.69961977	0.00235296	0.37042254	0	11	4	FALSE	pachymic acid	20.63636364	11	0	0	0.66007605	FALSE	0	pachymic acid	12596	0.25174825	mol
11782	2.80608365	0.00325733	0.35636856	0	11	5	FALSE	adeninenucleoside	11.18181818	11	0	0	0.63878327	FALSE	0	adeninenucleoside	4506	0.15664336	mol
11488	2.78326996	0.00119518	0.35928962	0	10	4	FALSE	Poricoic acid A	24.1	10	0	0	0.64334601	FALSE	0	Poricoic acid A	8756	0.33970588	mol
11499	2.79847909	0.00107794	0.35733696	0	10	4	FALSE	Poricoic acid B	23	10	0	0	0.64030418	FALSE	0	Poricoic acid B	7706	0.33333333	mol
11921	2.60836502	0.0025146	0.38338192	0	10	4	FALSE	methy-lophiopogonone b	21.3	10	0	0	0.678327	FALSE	0	methy-lophiopogonone b	11648	0.22307692	mol
12037	2.63117871	0.00175524	0.3800578	0	10	4	FALSE	ophiopogonanone b	25.6	10	0	0	0.67376426	FALSE	0	ophiopogonanone b	11312	0.27954545	mol
12208	2.60836502	0.00247416	0.38338192	0	10	4	FALSE	ruscogenin	17.9	10	0	0	0.678327	FALSE	0	ruscogenin	8440	0.18571429	mol
12219	2.60076046	0.00249249	0.38450292	0	10	4	FALSE	stigmasterol	29.4	10	0	0	0.67984791	FALSE	0	stigmasterol	16272	0.30869565	mol
10850	2.76806084	0.00153142	0.36126374	0	9	4	FALSE	Alizarin-2-methylether	19.55555556	9	0	0	0.64638783	FALSE	0	Alizarin-2-methylether	9448	0.26134585	mol
12198	2.69201521	0.00169371	0.37146893	0	9	5	FALSE	ruscogenin 1-o-sulfate	19.66666667	9	0	0	0.66159696	FALSE	0	ruscogenin 1-o-sulfate	7740	0.22764228	mol
11824	2.75285171	0.0016146	0.36325967	0	9	5	FALSE	22-Epi-Yamogenin	18	9	0	0	0.64942966	FALSE	0	22-Epi-Yamogenin	6332	0.22972973	mol
11773	2.79087452	0.00131848	0.35831063	0	8	5	FALSE	25(s)-ruscogenin 1-o-alpha-l-rhamnopy-ranosyl-(1-2)-beta-d-xylopyranoside	17.75	8	0	0	0.6418251	FALSE	0	25(s)-ruscogenin 1-o-alpha-l-rhamnopy-ranosyl-(1-2)-beta-d-xylopyranoside	4832	0.23928571	mol
12048	2.63878327	0.00121601	0.37896254	0	8	4	FALSE	ophiopogonanone c	30.875	8	0	0	0.67224335	FALSE	0	ophiopogonanone c	11176	0.33567416	mol
12096	2.78326996	0.0015186	0.35928962	0	8	5	FALSE	ophiopogonin a	17.625	8	0	0	0.64334601	FALSE	0	ophiopogonin a	5274	0.23415493	mol
12139	2.63117871	0.00159664	0.3800578	0	8	4	FALSE	ophiopogonone b	25.125	8	0	0	0.67376426	FALSE	0	ophiopogonone b	9684	0.26805556	mol
12593	2.84410646	6.12E-04	0.35160428	0	8	4	FALSE	campest-5-en-3beta-ol	30.125	8	0	0	0.63117871	FALSE	0	campest-5-en-3beta-ol	5846	0.46975806	mol
12057	2.64638783	0.00150141	0.37787356	0	7	4	FALSE	ophiopogonanone d	31.42857143	7	0	0	0.67072243	FALSE	0	ophiopogonanone d	9852	0.34189406	mol
12230	2.8365019	8.91E-04	0.35254692	0	7	5	FALSE	stigmasterol-beta-d-glucoside	20.14285714	7	0	0	0.63269962	FALSE	0	stigmasterol-beta-d-glucoside	4102	0.29450549	mol
12243	2.62357414	0.00123215	0.38115942	0	7	4	FALSE	beta-patchoulene	32.71428571	7	0	0	0.67528517	FALSE	0	beta-patchoulene	10674	0.3447205	mol
10897	3.05703422	6.88E-04	0.32711443	0	6	4	FALSE	isoprincepin	11.5	6	0	0	0.58859316	FALSE	0	isoprincepin	3152	0.29166667	mol
11702	2.86692015	5.85E-04	0.34880637	0	6	5	FALSE	5,7,2'-trihydroxy-6-methyl-3-(3',4'-methylene-dioxybenzyl)chromone	21	6	0	0	0.62661597	FALSE	0	5,7,2'-trihydroxy-6-methyl-3-(3',4'-methylene-dioxybenzyl)chromone	2290	0.32258065	mol
11766	2.88212928	6.30E-04	0.3469657	0	6	5	FALSE	25(s)-ruscogenin 1-o-[alpha-l-rhamnopyranosyl-(1-2)][beta-d-xylopyra-nosyl-(1-3)]-beta-d-fucopyranoside	16.66666667	6	0	0	0.62357414	FALSE	0	25(s)-ruscogenin 1-o-[alpha-l-rhamnopyranosyl-(1-2)][beta-d-xylopyra-nosyl-(1-3)]-beta-d-fucopyranoside	1764	0.26111111	mol
11878	2.82129278	7.34E-04	0.35444744	0	6	5	FALSE	methyl beta-orcinol caroxylate	20.66666667	6	0	0	0.63574144	FALSE	0	methyl beta-orcinol caroxylate	3238	0.28921569	mol
12120	2.88212928	6.30E-04	0.3469657	0	6	5	FALSE	ophiopogonin d	16.66666667	6	0	0	0.62357414	FALSE	0	ophiopogonin d	1764	0.26111111	mol
12127	2.88212928	6.30E-04	0.3469657	0	6	5	FALSE	ophiopogonin d'	16.66666667	6	0	0	0.62357414	FALSE	0	ophiopogonin d'	1764	0.26111111	mol
12441	2.88212928	5.74E-04	0.3469657	0	6	4	FALSE	methylprotodioscin_qt	21.83333333	6	0	0	0.62357414	FALSE	0	methylprotodioscin_qt	4300	0.35310734	mol
11695	2.88212928	3.76E-04	0.3469657	0	5	5	FALSE	2'-hydroxymethylophiopogonone a	21.4	5	0	0	0.62357414	FALSE	0	2'-hydroxymethylophiopogonone a	1528	0.33442623	mol
11749	2.87452471	4.01E-04	0.3478836	0	5	5	FALSE	6-aldehydo-isoophiopogone b	22.8	5	0	0	0.62509506	FALSE	0	6-aldehydo-isoophiopogone b	1842	0.3516129	mol
11760	2.87452471	4.01E-04	0.3478836	0	5	5	FALSE	6-aldehydo-isoophipogonone b	22.8	5	0	0	0.62509506	FALSE	0	6-aldehydo-isoophipogonone b	1842	0.3516129	mol
12110	2.91254753	4.08E-04	0.34334204	0	5	5	FALSE	ophiopogonin c	19.4	5	0	0	0.61749049	FALSE	0	ophiopogonin c	1404	0.31724138	mol
12153	2.90494297	4.08E-04	0.34424084	0	5	5	FALSE	ophiopogonoside a	21	5	0	0	0.61901141	FALSE	0	ophiopogonoside a	2010	0.33898305	mol
10755	3.1026616	2.79E-04	0.32230392	0	4	5	FALSE	1,5,7-trihydroxy-6-methoxy-2-methoxymethylanthracenequinone	12.25	4	0	0	0.57946768	FALSE	0	1,5,7-trihydroxy-6-methoxy-2-methoxymethylanthracenequinone	1370	0.34090909	mol
11744	2.88973384	2.01E-04	0.34605263	0	4	5	FALSE	6-aldehydo-isoophiopogone a	25.25	4	0	0	0.62205323	FALSE	0	6-aldehydo-isoophiopogone a	1224	0.39754098	mol
11755	2.88973384	2.01E-04	0.34605263	0	4	5	FALSE	6-aldehydo-isoophipogonone a	25.25	4	0	0	0.62205323	FALSE	0	6-aldehydo-isoophipogonone a	1224	0.39754098	mol
11794	2.88212928	4.44E-04	0.3469657	0	4	5	FALSE	borneol-2-o-alpha-l-arabinofuranosyl(1-6)-beta-d-glucopyranoside	23	4	0	0	0.62357414	FALSE	0	borneol-2-o-alpha-l-arabinofuranosyl(1-6)-beta-d-glucopyranoside	1424	0.35483871	mol
11834	2.88973384	2.01E-04	0.34605263	0	4	5	FALSE	isoophiopogonone a	25.25	4	0	0	0.62205323	FALSE	0	isoophiopogonone a	1224	0.39754098	mol
12105	2.92015209	2.46E-04	0.34244792	0	4	5	FALSE	ophiopogonin b	22.25	4	0	0	0.61596958	FALSE	0	ophiopogonin b	1054	0.36637931	mol
12134	2.90494297	2.71E-04	0.34424084	0	4	5	FALSE	ophiopogonone a	22.5	4	0	0	0.61901141	FALSE	0	ophiopogonone a	1010	0.36440678	mol
12148	2.88973384	2.01E-04	0.34605263	0	4	5	FALSE	ophiopogonone c	25.25	4	0	0	0.62205323	FALSE	0	ophiopogonone c	1224	0.39754098	mol
12238	2.86692015	7.07E-04	0.34880637	0	4	5	FALSE	uridine	21	4	0	0	0.62661597	FALSE	0	uridine	1556	0.3125	mol
12448	2.92015209	2.70E-04	0.34244792	0	4	4	FALSE	pseudoprotodioscin_qt	26.25	4	0	0	0.61596958	FALSE	0	pseudoprotodioscin_qt	2076	0.45089286	mol
10860	3.1026616	1.59E-04	0.32230392	0	3	4	FALSE	americanin A	14	3	0	0	0.57946768	FALSE	0	americanin A	1278	0.39393939	mol
12011	2.93536122	1.72E-04	0.34067358	0	3	5	FALSE	ophiogenin-3-o-alpha-l-rhamnopyranosyl(1-2)-beta-d-glucopyranoside	25	3	0	0	0.61292776	FALSE	0	ophiogenin-3-o-alpha-l-rhamnopyranosyl(1-2)-beta-d-glucopyranoside	776	0.42105263	mol
12116	3.01140684	1.58E-04	0.33207071	0	3	5	FALSE	ophiopogonin c'	23.33333333	3	0	0	0.59771863	FALSE	0	ophiopogonin c'	406	0.44666667	mol
10864	3.06463878	1.41E-04	0.32630273	0	2	4	FALSE	Asperuloside tetraacetate	21.5	2	0	0	0.58707224	FALSE	0	Asperuloside tetraacetate	1266	0.52564103	mol
10882	2.98098859	1.01E-04	0.33545918	0	2	4	FALSE	Diop	29	2	0	0	0.60380228	FALSE	0	Diop	1202	0.56	mol
10937	3.11787072	1.30E-04	0.32073171	0	2	4	FALSE	Supraene	17.5	2	0	0	0.57642586	FALSE	0	Supraene	884	0.515625	mol
11136	3.35361217	1.86E-05	0.29818594	0	2	5	FALSE	Gomisin R	6.5	2	0	0	0.52927757	FALSE	0	Gomisin R	192	0.78571429	mol
12015	3.03422053	7.85E-05	0.32957393	0	2	5	FALSE	ophiopogon a	28.5	2	0	0	0.59315589	FALSE	0	ophiopogon a	166	0.56122449	mol
