# Supplementary material for: A Multi-Target and Multi-Channel Mechanism of Action for Jiawei Yinhuo Tang in the Treatment of Social Communication Disorders in Autism: Network Pharmacology and Molecular Docking Studies
Source: Evid Based Complement Alternat Med. 2022 Feb 8;2022:4093138. doi: 10.1155/2022/4093138 (PMC8846994; doi:10.1155/2022/4093138)
Supplement: Supplementary Materials — (1) The specific 877 drug target genes. (2) The Cytoscape3.8.2 software established a medicine-component-disease-target network model based on shared targets according to the sorted network relationship. (3) Topological analysis revealed 99 active components. [file 4093138.f1.zip › 4093138.f1/network.txt]

Node1	Node2	Net
SCDA	LIMK1	disease
SCDA	PPARG	disease
SCDA	CASP3	disease
SCDA	LCK	disease
SCDA	KCNA3	disease
SCDA	MMP9	disease
SCDA	ADAM17	disease
SCDA	ADAM10	disease
SCDA	PIK3CA	disease
SCDA	ESR2	disease
SCDA	ESR1	disease
SCDA	HDAC8	disease
SCDA	MMP2	disease
SCDA	FGFR1	disease
SCDA	MAP2K1	disease
SCDA	GUSB	disease
SCDA	GRM5	disease
SCDA	DAO	disease
SCDA	MET	disease
SCDA	ADORA2A	disease
SCDA	ACE	disease
SCDA	HDAC4	disease
SCDA	MTOR	disease
SCDA	LRRK2	disease
SCDA	JAK3	disease
SCDA	MAPK8	disease
SCDA	JAK2	disease
SCDA	AKT1	disease
SCDA	HK1	disease
SCDA	NTRK1	disease
SCDA	AR	disease
SCDA	CYP17A1	disease
SCDA	CYP19A1	disease
SCDA	SLC6A2	disease
SCDA	BCHE	disease
SCDA	RORA	disease
SCDA	SLC6A4	disease
SCDA	ACHE	disease
SCDA	VDR	disease
SCDA	DHCR7	disease
SCDA	NR3C1	disease
SCDA	SHH	disease
SCDA	MAOA	disease
SCDA	CNR1	disease
SCDA	CNR2	disease
SCDA	PLA2G2A	disease
SCDA	PTPRF	disease
SCDA	NR3C2	disease
SCDA	GABRA1	disease
SCDA	GABRB2	disease
SCDA	GABRG2	disease
SCDA	DRD3	disease
SCDA	HTR1A	disease
SCDA	DNM1	disease
SCDA	IMPDH2	disease
SCDA	EPHB2	disease
SCDA	TTR	disease
SCDA	THRB	disease
SCDA	QDPR	disease
SCDA	INSR	disease
SCDA	VCP	disease
SCDA	CHRNA7	disease
1,5,7-trihydroxy-6-methoxy-2-methoxymethylanthracenequinone	LIMK1	target
Bajitian	1,5,7-trihydroxy-6-methoxy-2-methoxymethylanthracenequinone	mol
1,5,7-trihydroxy-6-methoxy-2-methoxymethylanthracenequinone	PPARG	target
1,5,7-trihydroxy-6-methoxy-2-methoxymethylanthracenequinone	CASP3	target
1,6-dihydroxy-5-methoxy-2-(methoxymethyl)-9,10-anthraquinone	LCK	target
Bajitian	1,6-dihydroxy-5-methoxy-2-(methoxymethyl)-9,10-anthraquinone	mol
1,6-dihydroxy-5-methoxy-2-(methoxymethyl)-9,10-anthraquinone	KCNA3	target
1,6-dihydroxy-5-methoxy-2-(methoxymethyl)-9,10-anthraquinone	MMP9	target
1,6-dihydroxy-5-methoxy-2-(methoxymethyl)-9,10-anthraquinone	ADAM17	target
1,6-dihydroxy-5-methoxy-2-(methoxymethyl)-9,10-anthraquinone	ADAM10	target
1,6-dihydroxy-5-methoxy-2-(methoxymethyl)-9,10-anthraquinone	CASP3	target
1,6-dihydroxy-5-methoxy-2-(methoxymethyl)-9,10-anthraquinone	PIK3CA	target
1,6-dihydroxy-5-methoxy-2-(methoxymethyl)-9,10-anthraquinone	LIMK1	target
1,6-dihydroxy-5-methoxy-2-(methoxymethyl)-9,10-anthraquinone	ESR2	target
1,6-dihydroxy-5-methoxy-2-(methoxymethyl)-9,10-anthraquinone	ESR1	target
1-hydroxy-3-methoxy-9,10-anthraquinone	LCK	target
Bajitian	1-hydroxy-3-methoxy-9,10-anthraquinone	mol
1-hydroxy-3-methoxy-9,10-anthraquinone	ESR2	target
1-hydroxy-3-methoxy-9,10-anthraquinone	ESR1	target
1-hydroxy-3-methoxy-9,10-anthraquinone	LIMK1	target
1-hydroxy-3-methoxy-9,10-anthraquinone	HDAC8	target
1-hydroxy-3-methoxy-9,10-anthraquinone	MMP9	target
1-hydroxy-3-methoxy-9,10-anthraquinone	MMP2	target
1-hydroxy-3-methoxy-9,10-anthraquinone	ADAM17	target
1-hydroxy-3-methoxy-9,10-anthraquinone	FGFR1	target
1-hydroxy-3-methoxy-9,10-anthraquinone	MAP2K1	target
1-hydroxy-3-methoxy-9,10-anthraquinone	GUSB	target
1-hydroxy-3-methoxy-9,10-anthraquinone	GRM5	target
1-hydroxy-3-methoxy-9,10-anthraquinone	DAO	target
1-hydroxy-3-methoxy-9,10-anthraquinone	MET	target
1-hydroxy-3-methoxy-9,10-anthraquinone	ADORA2A	target
1-hydroxy-3-methoxy-9,10-anthraquinone	ACE	target
1-hydroxy-3-methoxy-9,10-anthraquinone	HDAC4	target
1-hydroxy-3-methoxy-9,10-anthraquinone	MTOR	target
1-hydroxy-3-methoxy-9,10-anthraquinone	PIK3CA	target
1-hydroxy-3-methoxy-9,10-anthraquinone	KCNA3	target
1-hydroxy-3-methoxy-9,10-anthraquinone	LRRK2	target
1-hydroxy-3-methoxy-9,10-anthraquinone	JAK3	target
1-hydroxy-3-methoxy-9,10-anthraquinone	MAPK8	target
1-hydroxy-3-methoxy-9,10-anthraquinone	JAK2	target
2-hydroxy-1,5-dimethoxy-6-(methoxymethyl)-9,10-anthraquinone	LCK	target
Bajitian	2-hydroxy-1,5-dimethoxy-6-(methoxymethyl)-9,10-anthraquinone	mol
2-hydroxy-1,5-dimethoxy-6-(methoxymethyl)-9,10-anthraquinone	MMP9	target
2-hydroxy-1,5-dimethoxy-6-(methoxymethyl)-9,10-anthraquinone	PIK3CA	target
2-hydroxy-1,5-dimethoxy-6-(methoxymethyl)-9,10-anthraquinone	PIK3CA	target
2-hydroxy-1,5-dimethoxy-6-(methoxymethyl)-9,10-anthraquinone	MTOR	target
2-hydroxy-1,5-dimethoxy-6-(methoxymethyl)-9,10-anthraquinone	ADAM17	target
2-hydroxy-1,5-dimethoxy-6-(methoxymethyl)-9,10-anthraquinone	ADAM10	target
2-hydroxy-1,5-dimethoxy-6-(methoxymethyl)-9,10-anthraquinone	CASP3	target
2-hydroxy-1,5-dimethoxy-6-(methoxymethyl)-9,10-anthraquinone	LIMK1	target
2-hydroxy-1,5-dimethoxy-6-(methoxymethyl)-9,10-anthraquinone	AKT1	target
2-hydroxy-1,5-dimethoxy-6-(methoxymethyl)-9,10-anthraquinone	HK1	target
2-hydroxy-1,5-dimethoxy-6-(methoxymethyl)-9,10-anthraquinone	ESR1	target
2-hydroxy-1,5-dimethoxy-6-(methoxymethyl)-9,10-anthraquinone	ESR2	target
2-hydroxy-1,5-dimethoxy-6-(methoxymethyl)-9,10-anthraquinone	NTRK1	target
2-hydroxy-1,5-dimethoxy-6-(methoxymethyl)-9,10-anthraquinone	AR	target
2-hydroxy-1,5-dimethoxy-6-(methoxymethyl)-9,10-anthraquinone	KCNA3	target
2-hydroxy-1,5-dimethoxy-6-(methoxymethyl)-9,10-anthraquinone	MTOR	target
3beta,20(R),5-alkenyl-stigmastol	AR	target
Bajitian	3beta,20(R),5-alkenyl-stigmastol	mol
3beta,20(R),5-alkenyl-stigmastol	CYP17A1	target
3beta,20(R),5-alkenyl-stigmastol	CYP19A1	target
3beta,20(R),5-alkenyl-stigmastol	ESR2	target
3beta,20(R),5-alkenyl-stigmastol	ESR1	target
3beta,20(R),5-alkenyl-stigmastol	SLC6A2	target
3beta,20(R),5-alkenyl-stigmastol	BCHE	target
3beta,20(R),5-alkenyl-stigmastol	RORA	target
3beta,20(R),5-alkenyl-stigmastol	SLC6A4	target
3beta,20(R),5-alkenyl-stigmastol	ACHE	target
3beta,20(R),5-alkenyl-stigmastol	VDR	target
3beta,20(R),5-alkenyl-stigmastol	DHCR7	target
3beta,20(R),5-alkenyl-stigmastol	NR3C1	target
3beta,20(R),5-alkenyl-stigmastol	SHH	target
3beta,20(R),5-alkenyl-stigmastol	PPARG	target
3beta-24S(R)-butyl-5-alkenyl-cholestol	AR	target
Bajitian	3beta-24S(R)-butyl-5-alkenyl-cholestol	mol
3beta-24S(R)-butyl-5-alkenyl-cholestol	CYP17A1	target
3beta-24S(R)-butyl-5-alkenyl-cholestol	ESR1	target
3beta-24S(R)-butyl-5-alkenyl-cholestol	ESR2	target
3beta-24S(R)-butyl-5-alkenyl-cholestol	CYP19A1	target
3beta-24S(R)-butyl-5-alkenyl-cholestol	RORA	target
3beta-24S(R)-butyl-5-alkenyl-cholestol	SLC6A4	target
3beta-24S(R)-butyl-5-alkenyl-cholestol	SLC6A2	target
3beta-24S(R)-butyl-5-alkenyl-cholestol	BCHE	target
3beta-24S(R)-butyl-5-alkenyl-cholestol	ACHE	target
3beta-24S(R)-butyl-5-alkenyl-cholestol	VDR	target
3beta-24S(R)-butyl-5-alkenyl-cholestol	DHCR7	target
3beta-24S(R)-butyl-5-alkenyl-cholestol	NR3C1	target
Alizarin-2-methylether	LIMK1	target
Bajitian	Alizarin-2-methylether	mol
Alizarin-2-methylether	LCK	target
Alizarin-2-methylether	ESR2	target
Alizarin-2-methylether	ADORA2A	target
Alizarin-2-methylether	ESR1	target
Alizarin-2-methylether	MAOA	target
Alizarin-2-methylether	DAO	target
Alizarin-2-methylether	KCNA3	target
americanin A	MMP9	target
Bajitian	americanin A	mol
americanin A	LRRK2	target
Asperuloside tetraacetate	ADORA2A	target
Bajitian	Asperuloside tetraacetate	mol
beta-sitosterol	CYP17A1	target
Bajitian	beta-sitosterol	mol
beta-sitosterol	CYP19A1	target
beta-sitosterol	AR	target
beta-sitosterol	RORA	target
beta-sitosterol	ESR1	target
beta-sitosterol	ESR2	target
beta-sitosterol	SLC6A2	target
beta-sitosterol	ACHE	target
beta-sitosterol	BCHE	target
beta-sitosterol	SLC6A4	target
beta-sitosterol	DHCR7	target
beta-sitosterol	VDR	target
beta-sitosterol	PPARG	target
Diop	AR	target
Bajitian	Diop	mol
Ethyl oleate (NF)	CYP19A1	target
Bajitian	Ethyl oleate (NF)	mol
Ethyl oleate (NF)	NR3C1	target
Ethyl oleate (NF)	CNR1	target
Ethyl oleate (NF)	AR	target
Ethyl oleate (NF)	CYP17A1	target
Ethyl oleate (NF)	PPARG	target
Ethyl oleate (NF)	CNR2	target
Ethyl oleate (NF)	PLA2G2A	target
Ethyl oleate (NF)	PTPRF	target
Ethyl oleate (NF)	NR3C2	target
isoprincepin	MTOR	target
Bajitian	isoprincepin	mol
isoprincepin	PIK3CA	target
isoprincepin	GABRA1	target
isoprincepin	GABRB2	target
isoprincepin	GABRG2	target
Ohioensin-A	DRD3	target
Bajitian	Ohioensin-A	mol
Ohioensin-A	HTR1A	target
Ohioensin-A	DNM1	target
Ohioensin-A	IMPDH2	target
Ohioensin-A	BCHE	target
Ohioensin-A	LCK	target
Ohioensin-A	HDAC8	target
Ohioensin-A	EPHB2	target
Ohioensin-A	ADAM17	target
Ohioensin-A	TTR	target
Ohioensin-A	THRB	target
Ohioensin-A	QDPR	target
Ohioensin-A	MTOR	target
Ohioensin-A	INSR	target
Ohioensin-A	VCP	target
Ohioensin-A	CHRNA7	target
sitosterol	CYP17A1	target
Bajitian	sitosterol	mol
sitosterol	AR	target
sitosterol	ESR1	target
sitosterol	RORA	target
sitosterol	ESR2	target
sitosterol	CYP19A1	target
sitosterol	SLC6A2	target
sitosterol	BCHE	target
sitosterol	ACHE	target
sitosterol	SLC6A4	target
sitosterol	VDR	target
sitosterol	DHCR7	target
sitosterol	PPARG	target
Supraene	CNR2	target
Bajitian	Supraene	mol
SCDA	ATR	disease
SCDA	JAK3	disease
SCDA	JAK2	disease
SCDA	AR	disease
SCDA	TLR4	disease
SCDA	MET	disease
SCDA	NOS1	disease
SCDA	SCN9A	disease
SCDA	PLA2G2A	disease
SCDA	MAPK1	disease
SCDA	GABRA2	disease
SCDA	DYRK1A	disease
SCDA	ADORA2A	disease
SCDA	FGFR1	disease
SCDA	MAPK8	disease
SCDA	MMP9	disease
SCDA	LCK	disease
SCDA	PIK3CA	disease
SCDA	TSPO	disease
SCDA	MAOB	disease
SCDA	GABRB3	disease
SCDA	GABRG2	disease
SCDA	PSEN2	disease
SCDA	CNR2	disease
SCDA	HTR2C	disease
SCDA	ACHE	disease
SCDA	CASP8	disease
SCDA	OPRM1	disease
SCDA	OPRD1	disease
SCDA	SLC6A4	disease
SCDA	HCN1	disease
SCDA	DRD2	disease
SCDA	HTR3A	disease
SCDA	HTR2A	disease
SCDA	ADRA2A	disease
SCDA	ADRA2B	disease
SCDA	DRD4	disease
SCDA	DRD3	disease
SCDA	SELP	disease
SCDA	F2	disease
SCDA	PSEN1	disease
SCDA	NTRK1	disease
SCDA	CRHR1	disease
SCDA	ADAM17	disease
SCDA	LRRK2	disease
SCDA	MTOR	disease
SCDA	HDAC4	disease
SCDA	CX3CR1	disease
SCDA	GPR88	disease
SCDA	PDE4B	disease
SCDA	INSR	disease
SCDA	MAPK3	disease
SCDA	BRPF1	disease
SCDA	KCNH2	disease
SCDA	THRB	disease
SCDA	ERBB4	disease
SCDA	GABRA3	disease
SCDA	GABRA1	disease
SCDA	GABRA5	disease
SCDA	HTR1A	disease
SCDA	MAP2K1	disease
SCDA	KCNE1	disease
SCDA	OPRL1	disease
SCDA	OPRK1	disease
SCDA	KCNQ1	disease
SCDA	AKT1	disease
SCDA	MAOA	disease
SCDA	STS	disease
SCDA	CYP11B1	disease
SCDA	CYP19A1	disease
SCDA	CD38	disease
Angeloylgomisin O	ATR	target
Beiwuweizi	Angeloylgomisin O	mol
Angeloylgomisin O	JAK3	target
Angeloylgomisin O	JAK2	target
Angeloylgomisin O	AR	target
Angeloylgomisin O	TLR4	target
Angeloylgomisin O	MET	target
Angeloylgomisin O	NOS1	target
Angeloylgomisin O	SCN9A	target
Angeloylgomisin O	PLA2G2A	target
Angeloylgomisin O	MAPK1	target
Angeloylgomisin O	GABRA2	target
Angeloylgomisin O	DYRK1A	target
Angeloylgomisin O	ADORA2A	target
Angeloylgomisin O	FGFR1	target
Angeloylgomisin O	MAPK8	target
Angeloylgomisin O	MMP9	target
Angeloylgomisin O	LCK	target
Angeloylgomisin O	PIK3CA	target
Angeloylgomisin O	TSPO	target
Angeloylgomisin O	MAOB	target
Angeloylgomisin O	GABRB3	target
Angeloylgomisin O	GABRG2	target
Deoxyharringtonine	PSEN2	target
Beiwuweizi	Deoxyharringtonine	mol
Deoxyharringtonine	CNR2	target
Deoxyharringtonine	HTR2C	target
Deoxyharringtonine	ACHE	target
Deoxyharringtonine	CASP8	target
Deoxyharringtonine	OPRM1	target
Deoxyharringtonine	OPRD1	target
Deoxyharringtonine	SLC6A4	target
Deoxyharringtonine	ADORA2A	target
Deoxyharringtonine	JAK3	target
Deoxyharringtonine	JAK2	target
Deoxyharringtonine	NOS1	target
Deoxyharringtonine	FGFR1	target
Deoxyharringtonine	SCN9A	target
Deoxyharringtonine	HCN1	target
Deoxyharringtonine	DRD2	target
Deoxyharringtonine	HTR3A	target
Deoxyharringtonine	HTR2A	target
Deoxyharringtonine	MET	target
Deoxyharringtonine	ADRA2A	target
Deoxyharringtonine	ADRA2B	target
Deoxyharringtonine	DRD4	target
Deoxyharringtonine	DRD3	target
Deoxyharringtonine	SELP	target
Deoxyharringtonine	F2	target
Deoxyharringtonine	PSEN1	target
Gomisin G	ATR	target
Beiwuweizi	Gomisin G	mol
Gomisin G	NTRK1	target
Gomisin G	JAK2	target
Gomisin G	JAK3	target
Gomisin G	F2	target
Gomisin G	PSEN2	target
Gomisin G	CRHR1	target
Gomisin G	ADAM17	target
Gomisin G	PSEN1	target
Gomisin G	TLR4	target
Gomisin G	LRRK2	target
Gomisin G	MTOR	target
Gomisin G	PIK3CA	target
Gomisin G	MAPK1	target
Gomisin G	HDAC4	target
Gomisin G	MET	target
Gomisin G	CX3CR1	target
Gomisin G	HTR2C	target
Gomisin G	AR	target
Gomisin G	GPR88	target
Gomisin G	PDE4B	target
Gomisin G	INSR	target
Gomisin G	MAPK3	target
Gomisin G	SCN9A	target
Gomisin G	DYRK1A	target
Gomisin G	BRPF1	target
Gomisin G	LCK	target
Gomisin G	PSEN1	target
Gomisin R	ATR	target
Beiwuweizi	Gomisin R	mol
Gomisin-A	ATR	target
Beiwuweizi	Gomisin-A	mol
Gomisin-A	JAK2	target
Gomisin-A	PIK3CA	target
Gomisin-A	MTOR	target
Gomisin-A	GPR88	target
Gomisin-A	MAPK8	target
Gomisin-A	KCNH2	target
Gomisin-A	PSEN2	target
Gomisin-A	JAK3	target
Gomisin-A	NTRK1	target
Gomisin-A	THRB	target
Gomisin-A	LRRK2	target
Gomisin-A	GABRB3	target
Gomisin-A	GABRB3	target
Gomisin-A	GABRB3	target
Gomisin-A	GABRA2	target
Gomisin-A	ADAM17	target
Gomisin-A	MET	target
Gomisin-A	CX3CR1	target
Gomisin-A	ERBB4	target
Gomisin-A	DYRK1A	target
Gomisin-A	AR	target
Gomisin-A	F2	target
Gomisin-A	GABRA3	target
Gomisin-A	GABRG2	target
Gomisin-A	GABRG2	target
Gomisin-A	GABRB3	target
Gomisin-A	GABRG2	target
Gomisin-A	GABRA1	target
Gomisin-A	GABRA5	target
Gomisin-A	GABRG2	target
Gomisin-A	PSEN1	target
Schizandrer B	BRPF1	target
Beiwuweizi	Schizandrer B	mol
Schizandrer B	SCN9A	target
Schizandrer B	NTRK1	target
Schizandrer B	JAK2	target
Schizandrer B	CRHR1	target
Schizandrer B	PSEN2	target
Schizandrer B	CX3CR1	target
Schizandrer B	F2	target
Schizandrer B	HTR1A	target
Schizandrer B	DYRK1A	target
Schizandrer B	PDE4B	target
Schizandrer B	MTOR	target
Schizandrer B	PIK3CA	target
Schizandrer B	LRRK2	target
Schizandrer B	MAPK1	target
Schizandrer B	MAP2K1	target
Schizandrer B	KCNE1	target
Schizandrer B	OPRL1	target
Schizandrer B	OPRM1	target
Schizandrer B	OPRD1	target
Schizandrer B	OPRK1	target
Schizandrer B	AR	target
Schizandrer B	JAK3	target
Schizandrer B	ADORA2A	target
Schizandrer B	HTR2C	target
Schizandrer B	PSEN1	target
Schizandrer B	PSEN1	target
Schizandrer B	KCNQ1	target
Wuweizisu C	ATR	target
Beiwuweizi	Wuweizisu C	mol
Wuweizisu C	JAK3	target
Wuweizisu C	JAK2	target
Wuweizisu C	DYRK1A	target
Wuweizisu C	LRRK2	target
Wuweizisu C	AKT1	target
Wuweizisu C	MAOA	target
Wuweizisu C	PIK3CA	target
Wuweizisu C	PIK3CA	target
Wuweizisu C	STS	target
Wuweizisu C	FGFR1	target
Wuweizisu C	AR	target
Wuweizisu C	BRPF1	target
Wuweizisu C	CYP11B1	target
Wuweizisu C	CYP19A1	target
Wuweizisu C	NTRK1	target
Wuweizisu C	MTOR	target
Wuweizisu C	CD38	target
Wuweizisu C	NOS1	target
Wuweizisu C	MAPK8	target
SCDA	AR	disease
SCDA	TNF	disease
SCDA	NR3C1	disease
SCDA	PTPRF	disease
SCDA	CYP19A1	disease
SCDA	VDR	disease
SCDA	ESR1	disease
SCDA	ESR2	disease
SCDA	PPARG	disease
SCDA	MMP2	disease
SCDA	BCHE	disease
SCDA	CYP17A1	disease
SCDA	ACE	disease
SCDA	OPRD1	disease
SCDA	OPRK1	disease
SCDA	THRB	disease
SCDA	MMP9	disease
SCDA	CTSA	disease
SCDA	ITGB3	disease
SCDA	NR3C2	disease
SCDA	FKBP5	disease
SCDA	RORA	disease
SCDA	SLC6A3	disease
SCDA	MAPK3	disease
SCDA	ACHE	disease
SCDA	NR1H4	disease
SCDA	CNR1	disease
SCDA	SLC6A2	disease
SCDA	SLC6A4	disease
SCDA	F2	disease
SCDA	PLA2G2A	disease
SCDA	CALCRL	disease
SCDA	AVPR1A	disease
SCDA	CNR2	disease
SCDA	PSEN2	disease
SCDA	MTOR	disease
SCDA	MDM4	disease
SCDA	PDE4B	disease
SCDA	MET	disease
SCDA	OPRL1	disease
SCDA	ADORA2A	disease
SCDA	MAPK8	disease
SCDA	OPRM1	disease
SCDA	NTRK1	disease
SCDA	CYP2D6	disease
SCDA	PSEN1	disease
SCDA	APP	disease
SCDA	DRD2	disease
SCDA	KCNA3	disease
SCDA	DHCR7	disease
SCDA	HTR1A	disease
SCDA	SHH	disease
SCDA	IL1B	disease
SCDA	IMPDH2	disease
SCDA	PIK3CA	disease
SCDA	MC4R	disease
SCDA	OXTR	disease
(2R)-2-[(3S,5R,10S,13R,14R,16R,17R)-3,16-dihydroxy-4,4,10,13,14-pentamethyl-2,3,5,6,12,15,16,17-octahydro-1H-cyclopenta[a]phenanthren-17-yl]-5-isopropyl-hex-5-enoic acid	AR	target
Fuling	(2R)-2-[(3S,5R,10S,13R,14R,16R,17R)-3,16-dihydroxy-4,4,10,13,14-pentamethyl-2,3,5,6,12,15,16,17-octahydro-1H-cyclopenta[a]phenanthren-17-yl]-5-isopropyl-hex-5-enoic acid	mol
(2R)-2-[(3S,5R,10S,13R,14R,16R,17R)-3,16-dihydroxy-4,4,10,13,14-pentamethyl-2,3,5,6,12,15,16,17-octahydro-1H-cyclopenta[a]phenanthren-17-yl]-5-isopropyl-hex-5-enoic acid	TNF	target
(2R)-2-[(3S,5R,10S,13R,14R,16R,17R)-3,16-dihydroxy-4,4,10,13,14-pentamethyl-2,3,5,6,12,15,16,17-octahydro-1H-cyclopenta[a]phenanthren-17-yl]-5-isopropyl-hex-5-enoic acid	NR3C1	target
(2R)-2-[(3S,5R,10S,13R,14R,16R,17R)-3,16-dihydroxy-4,4,10,13,14-pentamethyl-2,3,5,6,12,15,16,17-octahydro-1H-cyclopenta[a]phenanthren-17-yl]-5-isopropyl-hex-5-enoic acid	PTPRF	target
(2R)-2-[(3S,5R,10S,13R,14R,16R,17R)-3,16-dihydroxy-4,4,10,13,14-pentamethyl-2,3,5,6,12,15,16,17-octahydro-1H-cyclopenta[a]phenanthren-17-yl]-5-isopropyl-hex-5-enoic acid	CYP19A1	target
(2R)-2-[(3S,5R,10S,13R,14R,16R,17R)-3,16-dihydroxy-4,4,10,13,14-pentamethyl-2,3,5,6,12,15,16,17-octahydro-1H-cyclopenta[a]phenanthren-17-yl]-5-isopropyl-hex-5-enoic acid	VDR	target
(2R)-2-[(3S,5R,10S,13R,14R,16R,17R)-3,16-dihydroxy-4,4,10,13,14-pentamethyl-2,3,5,6,12,15,16,17-octahydro-1H-cyclopenta[a]phenanthren-17-yl]-5-isopropyl-hex-5-enoic acid	ESR1	target
(2R)-2-[(3S,5R,10S,13R,14R,16R,17R)-3,16-dihydroxy-4,4,10,13,14-pentamethyl-2,3,5,6,12,15,16,17-octahydro-1H-cyclopenta[a]phenanthren-17-yl]-5-isopropyl-hex-5-enoic acid	ESR2	target
(2R)-2-[(3S,5R,10S,13R,14R,16R,17R)-3,16-dihydroxy-4,4,10,13,14-pentamethyl-2,3,5,6,12,15,16,17-octahydro-1H-cyclopenta[a]phenanthren-17-yl]-5-isopropyl-hex-5-enoic acid	PPARG	target
(2R)-2-[(3S,5R,10S,13R,14R,16R,17R)-3,16-dihydroxy-4,4,10,13,14-pentamethyl-2,3,5,6,12,15,16,17-octahydro-1H-cyclopenta[a]phenanthren-17-yl]-5-isopropyl-hex-5-enoic acid	MMP2	target
(2R)-2-[(3S,5R,10S,13R,14R,16R,17R)-3,16-dihydroxy-4,4,10,13,14-pentamethyl-2,3,5,6,12,15,16,17-octahydro-1H-cyclopenta[a]phenanthren-17-yl]-5-isopropyl-hex-5-enoic acid	BCHE	target
(2R)-2-[(3S,5R,10S,13R,14R,16R,17R)-3,16-dihydroxy-4,4,10,13,14-pentamethyl-2,3,5,6,12,15,16,17-octahydro-1H-cyclopenta[a]phenanthren-17-yl]-5-isopropyl-hex-5-enoic acid	CYP17A1	target
(2R)-2-[(3S,5R,10S,13R,14R,16R,17R)-3,16-dihydroxy-4,4,10,13,14-pentamethyl-2,3,5,6,12,15,16,17-octahydro-1H-cyclopenta[a]phenanthren-17-yl]-5-isopropyl-hex-5-enoic acid	ACE	target
(2R)-2-[(3S,5R,10S,13R,14R,16R,17R)-3,16-dihydroxy-4,4,10,13,14-pentamethyl-2,3,5,6,12,15,16,17-octahydro-1H-cyclopenta[a]phenanthren-17-yl]-5-isopropyl-hex-5-enoic acid	OPRD1	target
(2R)-2-[(3S,5R,10S,13R,14R,16R,17R)-3,16-dihydroxy-4,4,10,13,14-pentamethyl-2,3,5,6,12,15,16,17-octahydro-1H-cyclopenta[a]phenanthren-17-yl]-5-isopropyl-hex-5-enoic acid	OPRK1	target
(2R)-2-[(3S,5R,10S,13R,14R,16R,17R)-3,16-dihydroxy-4,4,10,13,14-pentamethyl-2,3,5,6,12,15,16,17-octahydro-1H-cyclopenta[a]phenanthren-17-yl]-5-isopropyl-hex-5-enoic acid	THRB	target
(2R)-2-[(3S,5R,10S,13R,14R,16R,17R)-3,16-dihydroxy-4,4,10,13,14-pentamethyl-2,3,5,6,12,15,16,17-octahydro-1H-cyclopenta[a]phenanthren-17-yl]-5-isopropyl-hex-5-enoic acid	MMP9	target
(2R)-2-[(3S,5R,10S,13R,14R,16R,17R)-3,16-dihydroxy-4,4,10,13,14-pentamethyl-2,3,5,6,12,15,16,17-octahydro-1H-cyclopenta[a]phenanthren-17-yl]-6-methylhept-5-enoic acid	AR	target
Fuling	(2R)-2-[(3S,5R,10S,13R,14R,16R,17R)-3,16-dihydroxy-4,4,10,13,14-pentamethyl-2,3,5,6,12,15,16,17-octahydro-1H-cyclopenta[a]phenanthren-17-yl]-6-methylhept-5-enoic acid	mol
(2R)-2-[(3S,5R,10S,13R,14R,16R,17R)-3,16-dihydroxy-4,4,10,13,14-pentamethyl-2,3,5,6,12,15,16,17-octahydro-1H-cyclopenta[a]phenanthren-17-yl]-6-methylhept-5-enoic acid	NR3C1	target
(2R)-2-[(3S,5R,10S,13R,14R,16R,17R)-3,16-dihydroxy-4,4,10,13,14-pentamethyl-2,3,5,6,12,15,16,17-octahydro-1H-cyclopenta[a]phenanthren-17-yl]-6-methylhept-5-enoic acid	TNF	target
(2R)-2-[(3S,5R,10S,13R,14R,16R,17R)-3,16-dihydroxy-4,4,10,13,14-pentamethyl-2,3,5,6,12,15,16,17-octahydro-1H-cyclopenta[a]phenanthren-17-yl]-6-methylhept-5-enoic acid	CYP19A1	target
(2R)-2-[(3S,5R,10S,13R,14R,16R,17R)-3,16-dihydroxy-4,4,10,13,14-pentamethyl-2,3,5,6,12,15,16,17-octahydro-1H-cyclopenta[a]phenanthren-17-yl]-6-methylhept-5-enoic acid	PTPRF	target
(2R)-2-[(3S,5R,10S,13R,14R,16R,17R)-3,16-dihydroxy-4,4,10,13,14-pentamethyl-2,3,5,6,12,15,16,17-octahydro-1H-cyclopenta[a]phenanthren-17-yl]-6-methylhept-5-enoic acid	ESR1	target
(2R)-2-[(3S,5R,10S,13R,14R,16R,17R)-3,16-dihydroxy-4,4,10,13,14-pentamethyl-2,3,5,6,12,15,16,17-octahydro-1H-cyclopenta[a]phenanthren-17-yl]-6-methylhept-5-enoic acid	ESR2	target
(2R)-2-[(3S,5R,10S,13R,14R,16R,17R)-3,16-dihydroxy-4,4,10,13,14-pentamethyl-2,3,5,6,12,15,16,17-octahydro-1H-cyclopenta[a]phenanthren-17-yl]-6-methylhept-5-enoic acid	VDR	target
(2R)-2-[(3S,5R,10S,13R,14R,16R,17R)-3,16-dihydroxy-4,4,10,13,14-pentamethyl-2,3,5,6,12,15,16,17-octahydro-1H-cyclopenta[a]phenanthren-17-yl]-6-methylhept-5-enoic acid	PPARG	target
(2R)-2-[(3S,5R,10S,13R,14R,16R,17R)-3,16-dihydroxy-4,4,10,13,14-pentamethyl-2,3,5,6,12,15,16,17-octahydro-1H-cyclopenta[a]phenanthren-17-yl]-6-methylhept-5-enoic acid	THRB	target
(2R)-2-[(3S,5R,10S,13R,14R,16R,17R)-3,16-dihydroxy-4,4,10,13,14-pentamethyl-2,3,5,6,12,15,16,17-octahydro-1H-cyclopenta[a]phenanthren-17-yl]-6-methylhept-5-enoic acid	MMP9	target
(2R)-2-[(3S,5R,10S,13R,14R,16R,17R)-3,16-dihydroxy-4,4,10,13,14-pentamethyl-2,3,5,6,12,15,16,17-octahydro-1H-cyclopenta[a]phenanthren-17-yl]-6-methylhept-5-enoic acid	MMP2	target
(2R)-2-[(3S,5R,10S,13R,14R,16R,17R)-3,16-dihydroxy-4,4,10,13,14-pentamethyl-2,3,5,6,12,15,16,17-octahydro-1H-cyclopenta[a]phenanthren-17-yl]-6-methylhept-5-enoic acid	CYP17A1	target
(2R)-2-[(3S,5R,10S,13R,14R,16R,17R)-3,16-dihydroxy-4,4,10,13,14-pentamethyl-2,3,5,6,12,15,16,17-octahydro-1H-cyclopenta[a]phenanthren-17-yl]-6-methylhept-5-enoic acid	OPRD1	target
(2R)-2-[(3S,5R,10S,13R,14R,16R,17R)-3,16-dihydroxy-4,4,10,13,14-pentamethyl-2,3,5,6,12,15,16,17-octahydro-1H-cyclopenta[a]phenanthren-17-yl]-6-methylhept-5-enoic acid	OPRK1	target
(2R)-2-[(3S,5R,10S,13R,14R,16R,17R)-3,16-dihydroxy-4,4,10,13,14-pentamethyl-2,3,5,6,12,15,16,17-octahydro-1H-cyclopenta[a]phenanthren-17-yl]-6-methylhept-5-enoic acid	BCHE	target
(2R)-2-[(3S,5R,10S,13R,14R,16R,17R)-3,16-dihydroxy-4,4,10,13,14-pentamethyl-2,3,5,6,12,15,16,17-octahydro-1H-cyclopenta[a]phenanthren-17-yl]-6-methylhept-5-enoic acid	CTSA	target
(2R)-2-[(3S,5R,10S,13R,14R,16R,17R)-3,16-dihydroxy-4,4,10,13,14-pentamethyl-2,3,5,6,12,15,16,17-octahydro-1H-cyclopenta[a]phenanthren-17-yl]-6-methylhept-5-enoic acid	ITGB3	target
(2R)-2-[(5R,10S,13R,14R,16R,17R)-16-hydroxy-3-keto-4,4,10,13,14-pentamethyl-1,2,5,6,12,15,16,17-octahydrocyclopenta[a]phenanthren-17-yl]-5-isopropyl-hex-5-enoic acid	NR3C1	target
Fuling	(2R)-2-[(5R,10S,13R,14R,16R,17R)-16-hydroxy-3-keto-4,4,10,13,14-pentamethyl-1,2,5,6,12,15,16,17-octahydrocyclopenta[a]phenanthren-17-yl]-5-isopropyl-hex-5-enoic acid	mol
(2R)-2-[(5R,10S,13R,14R,16R,17R)-16-hydroxy-3-keto-4,4,10,13,14-pentamethyl-1,2,5,6,12,15,16,17-octahydrocyclopenta[a]phenanthren-17-yl]-5-isopropyl-hex-5-enoic acid	AR	target
(2R)-2-[(5R,10S,13R,14R,16R,17R)-16-hydroxy-3-keto-4,4,10,13,14-pentamethyl-1,2,5,6,12,15,16,17-octahydrocyclopenta[a]phenanthren-17-yl]-5-isopropyl-hex-5-enoic acid	TNF	target
(2R)-2-[(5R,10S,13R,14R,16R,17R)-16-hydroxy-3-keto-4,4,10,13,14-pentamethyl-1,2,5,6,12,15,16,17-octahydrocyclopenta[a]phenanthren-17-yl]-5-isopropyl-hex-5-enoic acid	ESR1	target
(2R)-2-[(5R,10S,13R,14R,16R,17R)-16-hydroxy-3-keto-4,4,10,13,14-pentamethyl-1,2,5,6,12,15,16,17-octahydrocyclopenta[a]phenanthren-17-yl]-5-isopropyl-hex-5-enoic acid	ESR2	target
(2R)-2-[(5R,10S,13R,14R,16R,17R)-16-hydroxy-3-keto-4,4,10,13,14-pentamethyl-1,2,5,6,12,15,16,17-octahydrocyclopenta[a]phenanthren-17-yl]-5-isopropyl-hex-5-enoic acid	VDR	target
(2R)-2-[(5R,10S,13R,14R,16R,17R)-16-hydroxy-3-keto-4,4,10,13,14-pentamethyl-1,2,5,6,12,15,16,17-octahydrocyclopenta[a]phenanthren-17-yl]-5-isopropyl-hex-5-enoic acid	PPARG	target
(2R)-2-[(5R,10S,13R,14R,16R,17R)-16-hydroxy-3-keto-4,4,10,13,14-pentamethyl-1,2,5,6,12,15,16,17-octahydrocyclopenta[a]phenanthren-17-yl]-5-isopropyl-hex-5-enoic acid	NR3C2	target
(2R)-2-[(5R,10S,13R,14R,16R,17R)-16-hydroxy-3-keto-4,4,10,13,14-pentamethyl-1,2,5,6,12,15,16,17-octahydrocyclopenta[a]phenanthren-17-yl]-5-isopropyl-hex-5-enoic acid	CYP19A1	target
(2R)-2-[(5R,10S,13R,14R,16R,17R)-16-hydroxy-3-keto-4,4,10,13,14-pentamethyl-1,2,5,6,12,15,16,17-octahydrocyclopenta[a]phenanthren-17-yl]-5-isopropyl-hex-5-enoic acid	PTPRF	target
(2R)-2-[(5R,10S,13R,14R,16R,17R)-16-hydroxy-3-keto-4,4,10,13,14-pentamethyl-1,2,5,6,12,15,16,17-octahydrocyclopenta[a]phenanthren-17-yl]-5-isopropyl-hex-5-enoic acid	CYP17A1	target
(2R)-2-[(5R,10S,13R,14R,16R,17R)-16-hydroxy-3-keto-4,4,10,13,14-pentamethyl-1,2,5,6,12,15,16,17-octahydrocyclopenta[a]phenanthren-17-yl]-5-isopropyl-hex-5-enoic acid	FKBP5	target
(2R)-2-[(5R,10S,13R,14R,16R,17R)-16-hydroxy-3-keto-4,4,10,13,14-pentamethyl-1,2,5,6,12,15,16,17-octahydrocyclopenta[a]phenanthren-17-yl]-5-isopropyl-hex-5-enoic acid	MMP2	target
(2R)-2-[(5R,10S,13R,14R,16R,17R)-16-hydroxy-3-keto-4,4,10,13,14-pentamethyl-1,2,5,6,12,15,16,17-octahydrocyclopenta[a]phenanthren-17-yl]-5-isopropyl-hex-5-enoic acid	ITGB3	target
(2R)-2-[(5R,10S,13R,14R,16R,17R)-16-hydroxy-3-keto-4,4,10,13,14-pentamethyl-1,2,5,6,12,15,16,17-octahydrocyclopenta[a]phenanthren-17-yl]-5-isopropyl-hex-5-enoic acid	ITGB3	target
3beta-Hydroxy-24-methylene-8-lanostene-21-oic acid	PTPRF	target
Fuling	3beta-Hydroxy-24-methylene-8-lanostene-21-oic acid	mol
3beta-Hydroxy-24-methylene-8-lanostene-21-oic acid	PPARG	target
3beta-Hydroxy-24-methylene-8-lanostene-21-oic acid	CYP19A1	target
3beta-Hydroxy-24-methylene-8-lanostene-21-oic acid	CYP17A1	target
3beta-Hydroxy-24-methylene-8-lanostene-21-oic acid	NR3C1	target
3beta-Hydroxy-24-methylene-8-lanostene-21-oic acid	AR	target
3beta-Hydroxy-24-methylene-8-lanostene-21-oic acid	ESR2	target
3beta-Hydroxy-24-methylene-8-lanostene-21-oic acid	BCHE	target
3beta-Hydroxy-24-methylene-8-lanostene-21-oic acid	RORA	target
3beta-Hydroxy-24-methylene-8-lanostene-21-oic acid	SLC6A3	target
3beta-Hydroxy-24-methylene-8-lanostene-21-oic acid	MAPK3	target
3beta-Hydroxy-24-methylene-8-lanostene-21-oic acid	ACHE	target
3beta-Hydroxy-24-methylene-8-lanostene-21-oic acid	NR3C2	target
3beta-Hydroxy-24-methylene-8-lanostene-21-oic acid	ESR1	target
3beta-Hydroxy-24-methylene-8-lanostene-21-oic acid	NR1H4	target
3beta-Hydroxy-24-methylene-8-lanostene-21-oic acid	TNF	target
3beta-Hydroxy-24-methylene-8-lanostene-21-oic acid	CNR1	target
3beta-Hydroxy-24-methylene-8-lanostene-21-oic acid	SLC6A2	target
3beta-Hydroxy-24-methylene-8-lanostene-21-oic acid	SLC6A4	target
7,9(11)-dehydropachymic acid	NR3C1	target
Fuling	7,9(11)-dehydropachymic acid	mol
7,9(11)-dehydropachymic acid	AR	target
7,9(11)-dehydropachymic acid	CYP17A1	target
7,9(11)-dehydropachymic acid	NR3C2	target
7,9(11)-dehydropachymic acid	SLC6A2	target
7,9(11)-dehydropachymic acid	SLC6A3	target
7,9(11)-dehydropachymic acid	CYP19A1	target
7,9(11)-dehydropachymic acid	F2	target
7,9(11)-dehydropachymic acid	PLA2G2A	target
7,9(11)-dehydropachymic acid	VDR	target
7,9(11)-dehydropachymic acid	CALCRL	target
Cerevisterol	RORA	target
Fuling	Cerevisterol	mol
Cerevisterol	AR	target
Cerevisterol	VDR	target
Cerevisterol	CYP17A1	target
Cerevisterol	AVPR1A	target
Cerevisterol	CNR2	target
Cerevisterol	CYP19A1	target
Cerevisterol	ESR1	target
Cerevisterol	PSEN2	target
Cerevisterol	SLC6A4	target
Cerevisterol	ESR2	target
Cerevisterol	ACHE	target
Cerevisterol	SLC6A2	target
Cerevisterol	MTOR	target
Cerevisterol	MDM4	target
Cerevisterol	PDE4B	target
Cerevisterol	MET	target
Cerevisterol	OPRL1	target
Cerevisterol	ADORA2A	target
Cerevisterol	CALCRL	target
Cerevisterol	TNF	target
Cerevisterol	MAPK8	target
Cerevisterol	OPRM1	target
Cerevisterol	OPRK1	target
Cerevisterol	NTRK1	target
Cerevisterol	OPRD1	target
Cerevisterol	CYP2D6	target
Cerevisterol	BCHE	target
Cerevisterol	PSEN1	target
dehydroeburicoic acid	CYP19A1	target
Fuling	dehydroeburicoic acid	mol
dehydroeburicoic acid	NR3C1	target
dehydroeburicoic acid	TNF	target
dehydroeburicoic acid	AR	target
dehydroeburicoic acid	ESR1	target
dehydroeburicoic acid	ESR2	target
dehydroeburicoic acid	PPARG	target
dehydroeburicoic acid	PTPRF	target
dehydroeburicoic acid	VDR	target
dehydroeburicoic acid	CYP17A1	target
dehydroeburicoic acid	NR3C2	target
dehydroeburicoic acid	BCHE	target
dehydroeburicoic acid	RORA	target
ergosta-7,22E-dien-3beta-ol	AR	target
Fuling	ergosta-7,22E-dien-3beta-ol	mol
ergosta-7,22E-dien-3beta-ol	SLC6A2	target
ergosta-7,22E-dien-3beta-ol	BCHE	target
ergosta-7,22E-dien-3beta-ol	CYP17A1	target
ergosta-7,22E-dien-3beta-ol	ACHE	target
ergosta-7,22E-dien-3beta-ol	CYP19A1	target
ergosta-7,22E-dien-3beta-ol	SLC6A4	target
ergosta-7,22E-dien-3beta-ol	ESR1	target
ergosta-7,22E-dien-3beta-ol	ESR2	target
ergosta-7,22E-dien-3beta-ol	RORA	target
Ergosterol peroxide	CNR1	target
Fuling	Ergosterol peroxide	mol
Ergosterol peroxide	CNR2	target
Ergosterol peroxide	APP	target
Ergosterol peroxide	DRD2	target
Ergosterol peroxide	MDM4	target
Ergosterol peroxide	KCNA3	target
Ergosterol peroxide	DHCR7	target
Ergosterol peroxide	SLC6A3	target
Ergosterol peroxide	PSEN2	target
Ergosterol peroxide	HTR1A	target
Ergosterol peroxide	OPRL1	target
Ergosterol peroxide	PSEN1	target
hederagenin	AR	target
Fuling	hederagenin	mol
hederagenin	CYP17A1	target
hederagenin	CYP19A1	target
hederagenin	ESR1	target
hederagenin	ESR2	target
hederagenin	SLC6A2	target
hederagenin	BCHE	target
hederagenin	RORA	target
hederagenin	SLC6A4	target
hederagenin	ACHE	target
hederagenin	VDR	target
hederagenin	DRD2	target
hederagenin	DHCR7	target
hederagenin	SHH	target
hederagenin	MDM4	target
pachymic acid	CYP17A1	target
Fuling	pachymic acid	mol
pachymic acid	NR3C2	target
pachymic acid	NR3C1	target
pachymic acid	CYP19A1	target
pachymic acid	PLA2G2A	target
pachymic acid	F2	target
pachymic acid	AR	target
pachymic acid	IL1B	target
pachymic acid	VDR	target
pachymic acid	CNR1	target
Poricoic acid A	NR3C1	target
Fuling	Poricoic acid A	mol
Poricoic acid A	TNF	target
Poricoic acid A	PPARG	target
Poricoic acid A	ESR1	target
Poricoic acid A	ESR2	target
Poricoic acid A	VDR	target
Poricoic acid A	AR	target
Poricoic acid A	IMPDH2	target
Poricoic acid A	PIK3CA	target
Poricoic acid B	NR3C1	target
Fuling	Poricoic acid B	mol
Poricoic acid B	PPARG	target
Poricoic acid B	TNF	target
Poricoic acid B	AR	target
Poricoic acid B	VDR	target
Poricoic acid B	IMPDH2	target
Poricoic acid B	THRB	target
Poricoic acid B	ESR1	target
Poricoic acid B	ESR2	target
Poricoic acid C	NR3C1	target
Fuling	Poricoic acid C	mol
Poricoic acid C	CYP19A1	target
Poricoic acid C	PPARG	target
Poricoic acid C	ESR1	target
Poricoic acid C	ESR2	target
Poricoic acid C	AR	target
Poricoic acid C	TNF	target
Poricoic acid C	VDR	target
Poricoic acid C	CYP17A1	target
Poricoic acid C	NR3C2	target
Poricoic acid C	MC4R	target
Poricoic acid C	SLC6A3	target
Poricoic acid C	OXTR	target
Poricoic acid C	AVPR1A	target
Poricoic acid C	ITGB3	target
trametenolic acid	PTPRF	target
Fuling	trametenolic acid	mol
trametenolic acid	CYP19A1	target
trametenolic acid	CYP17A1	target
trametenolic acid	PPARG	target
trametenolic acid	MAPK3	target
trametenolic acid	NR3C1	target
trametenolic acid	RORA	target
trametenolic acid	NR3C2	target
trametenolic acid	AR	target
trametenolic acid	ESR2	target
trametenolic acid	BCHE	target
trametenolic acid	SLC6A4	target
trametenolic acid	SLC6A3	target
trametenolic acid	ACHE	target
trametenolic acid	NR1H4	target
trametenolic acid	TNF	target
trametenolic acid	ESR1	target
trametenolic acid	SLC6A2	target
SCDA	CNR1	disease
SCDA	OPRM1	disease
SCDA	OPRD1	disease
SCDA	GRIN2B	disease
SCDA	CNR2	disease
SCDA	ESR1	disease
SCDA	ESR2	disease
SCDA	CYP19A1	disease
SCDA	MET	disease
SCDA	MAOB	disease
SCDA	FOS	disease
SCDA	GUSB	disease
SCDA	FGFR1	disease
SCDA	CHRNA7	disease
SCDA	DNM1	disease
SCDA	MAPK8	disease
SCDA	THRB	disease
SCDA	TNF	disease
SCDA	MAPK1	disease
SCDA	KCNA3	disease
SCDA	JAK3	disease
SCDA	VCP	disease
SCDA	PPARG	disease
SCDA	ADORA2A	disease
SCDA	EPHB2	disease
SCDA	AKT1	disease
SCDA	CYP11B1	disease
SCDA	VEGFA	disease
SCDA	FGF2	disease
SCDA	ACE	disease
SCDA	ECE1	disease
SCDA	F2	disease
SCDA	PPP2CA	disease
SCDA	MTOR	disease
SCDA	MAP2K1	disease
SCDA	PDE4B	disease
SCDA	EHMT1	disease
SCDA	SETD2	disease
SCDA	KMT2A	disease
SCDA	DNMT1	disease
SCDA	EZH2	disease
SCDA	DNMT3B	disease
SCDA	DAO	disease
SCDA	HRAS	disease
SCDA	PSEN2	disease
SCDA	ADRA2A	disease
SCDA	ADRA2B	disease
SCDA	DRD1	disease
SCDA	HTR2A	disease
SCDA	HTR2C	disease
SCDA	CYP2D6	disease
SCDA	HTR1B	disease
SCDA	DRD2	disease
SCDA	DRD3	disease
SCDA	LCK	disease
SCDA	MMP2	disease
SCDA	KDM5B	disease
SCDA	KDM4C	disease
SCDA	IGFBP3	disease
SCDA	INSR	disease
SCDA	PSEN1	disease
SCDA	SHH	disease
SCDA	PIK3CA	disease
SCDA	OPRL1	disease
SCDA	AR	disease
SCDA	JAK2	disease
SCDA	MMP9	disease
SCDA	NR3C2	disease
SCDA	SLC6A3	disease
SCDA	MAOA	disease
SCDA	IL6	disease
SCDA	KCNE1	disease
SCDA	LRRK2	disease
SCDA	ADAM17	disease
SCDA	NR3C1	disease
SCDA	GABRB3	disease
SCDA	GABRA2	disease
SCDA	NOS1	disease
SCDA	KCNQ1	disease
SCDA	GABRA3	disease
SCDA	GABRG2	disease
SCDA	GABRA1	disease
SCDA	GABRA5	disease
SCDA	NEK2	disease
SCDA	HDAC4	disease
SCDA	TUBB3	disease
SCDA	GRM5	disease
SCDA	DRD4	disease
SCDA	BCHE	disease
SCDA	TTR	disease
SCDA	HDAC8	disease
SCDA	MAPK3	disease
SCDA	TYMP	disease
SCDA	ACHE	disease
SCDA	HTR3A	disease
SCDA	AVPR1A	disease
SCDA	NR1H4	disease
SCDA	ADAM10	disease
SCDA	TSPO	disease
SCDA	PTPRF	disease
SCDA	CYP17A1	disease
SCDA	GRIK2	disease
SCDA	RORA	disease
SCDA	RPS6KA3	disease
SCDA	PLA2G2A	disease
SCDA	EP300	disease
SCDA	NTRK1	disease
SCDA	IMPDH2	disease
SCDA	QDPR	disease
SCDA	HTT	disease
SCDA	DYRK1A	disease
SCDA	COMT	disease
SCDA	OPRK1	disease
SCDA	CACNA1H	disease
SCDA	SLC6A2	disease
SCDA	SLC6A4	disease
SCDA	SLC18A2	disease
SCDA	CASP3	disease
SCDA	CASP8	disease
2'-hydroxymethylophiopogonone a	CNR1	target
Maidong	2'-hydroxymethylophiopogonone a	mol
2'-hydroxymethylophiopogonone a	OPRM1	target
2'-hydroxymethylophiopogonone a	OPRD1	target
2'-hydroxymethylophiopogonone a	GRIN2B	target
5,7,2'-trihydroxy-6-methyl-3-(3',4'-methylene-dioxybenzyl)chromone	CNR1	target
Maidong	5,7,2'-trihydroxy-6-methyl-3-(3',4'-methylene-dioxybenzyl)chromone	mol
5,7,2'-trihydroxy-6-methyl-3-(3',4'-methylene-dioxybenzyl)chromone	CNR2	target
5,7,2'-trihydroxy-6-methyl-3-(3',4'-methylene-dioxybenzyl)chromone	OPRM1	target
5,7,2'-trihydroxy-6-methyl-3-(3',4'-methylene-dioxybenzyl)chromone	OPRD1	target
5,7,2'-trihydroxy-6-methyl-3-(3',4'-methylene-dioxybenzyl)chromone	GRIN2B	target
5,7-dihydroxy-6,8-dime thyl-3-(4'-hydroxy-3'-methoxybenzyl)chroman-4-one	ESR1	target
Maidong	5,7-dihydroxy-6,8-dime thyl-3-(4'-hydroxy-3'-methoxybenzyl)chroman-4-one	mol
5,7-dihydroxy-6,8-dime thyl-3-(4'-hydroxy-3'-methoxybenzyl)chroman-4-one	ESR2	target
5,7-dihydroxy-6,8-dime thyl-3-(4'-hydroxy-3'-methoxybenzyl)chroman-4-one	CYP19A1	target
5,7-dihydroxy-6,8-dime thyl-3-(4'-hydroxy-3'-methoxybenzyl)chroman-4-one	MET	target
5,7-dihydroxy-6,8-dime thyl-3-(4'-hydroxy-3'-methoxybenzyl)chroman-4-one	MAOB	target
5,7-dihydroxy-6,8-dime thyl-3-(4'-hydroxy-3'-methoxybenzyl)chroman-4-one	FOS	target
5,7-dihydroxy-6,8-dime thyl-3-(4'-hydroxy-3'-methoxybenzyl)chroman-4-one	GUSB	target
5,7-dihydroxy-6,8-dime thyl-3-(4'-hydroxy-3'-methoxybenzyl)chroman-4-one	FGFR1	target
5,7-dihydroxy-6,8-dime thyl-3-(4'-hydroxy-3'-methoxybenzyl)chroman-4-one	CHRNA7	target
5,7-dihydroxy-6,8-dime thyl-3-(4'-hydroxy-3'-methoxybenzyl)chroman-4-one	DNM1	target
5,7-dihydroxy-6,8-dime thyl-3-(4'-hydroxy-3'-methoxybenzyl)chroman-4-one	MAPK8	target
5,7-dihydroxy-6,8-dime thyl-3-(4'-hydroxy-3'-methoxybenzyl)chroman-4-one	THRB	target
5,7-dihydroxy-6,8-dime thyl-3-(4'-hydroxy-3'-methoxybenzyl)chroman-4-one	TNF	target
5,7-dihydroxy-6,8-dime thyl-3-(4'-hydroxy-3'-methoxybenzyl)chroman-4-one	MAPK1	target
5-hydroxy-7,8-dimethoxy-6-methyl-3-(3',4'-dihydroxybenzyl)chroman-4-one	MET	target
Maidong	5-hydroxy-7,8-dimethoxy-6-methyl-3-(3',4'-dihydroxybenzyl)chroman-4-one	mol
5-hydroxy-7,8-dimethoxy-6-methyl-3-(3',4'-dihydroxybenzyl)chroman-4-one	KCNA3	target
5-hydroxy-7,8-dimethoxy-6-methyl-3-(3',4'-dihydroxybenzyl)chroman-4-one	CYP19A1	target
5-hydroxy-7,8-dimethoxy-6-methyl-3-(3',4'-dihydroxybenzyl)chroman-4-one	FGFR1	target
5-hydroxy-7,8-dimethoxy-6-methyl-3-(3',4'-dihydroxybenzyl)chroman-4-one	ESR1	target
5-hydroxy-7,8-dimethoxy-6-methyl-3-(3',4'-dihydroxybenzyl)chroman-4-one	ESR2	target
5-hydroxy-7,8-dimethoxy-6-methyl-3-(3',4'-dihydroxybenzyl)chroman-4-one	MAOB	target
5-hydroxy-7,8-dimethoxy-6-methyl-3-(3',4'-dihydroxybenzyl)chroman-4-one	JAK3	target
5-hydroxy-7,8-dimethoxy-6-methyl-3-(3',4'-dihydroxybenzyl)chroman-4-one	VCP	target
5-hydroxy-7,8-dimethoxy-6-methyl-3-(3',4'-dihydroxybenzyl)chroman-4-one	MAPK8	target
5-hydroxy-7,8-dimethoxy-6-methyl-3-(3',4'-dihydroxybenzyl)chroman-4-one	CHRNA7	target
5-hydroxy-7,8-dimethoxy-6-methyl-3-(3',4'-dihydroxybenzyl)chroman-4-one	GUSB	target
5-hydroxy-7,8-dimethoxy-6-methyl-3-(3',4'-dihydroxybenzyl)chroman-4-one	PPARG	target
5-hydroxy-7,8-dimethoxy-6-methyl-3-(3',4'-dihydroxybenzyl)chroman-4-one	ADORA2A	target
5-hydroxy-7,8-dimethoxy-6-methyl-3-(3',4'-dihydroxybenzyl)chroman-4-one	TNF	target
5-hydroxy-7,8-dimethoxy-6-methyl-3-(3',4'-dihydroxybenzyl)chroman-4-one	EPHB2	target
5-hydroxy-7,8-dimethoxy-6-methyl-3-(3',4'-dihydroxybenzyl)chroman-4-one	AKT1	target
6-aldehydo-isoophiopogone a	OPRD1	target
Maidong	6-aldehydo-isoophiopogone a	mol
6-aldehydo-isoophiopogone a	CNR1	target
6-aldehydo-isoophiopogone a	OPRM1	target
6-aldehydo-isoophiopogone b	CNR1	target
Maidong	6-aldehydo-isoophiopogone b	mol
6-aldehydo-isoophiopogone b	CYP11B1	target
6-aldehydo-isoophiopogone b	CNR2	target
6-aldehydo-isoophiopogone b	OPRD1	target
6-aldehydo-isoophipogonone a	OPRD1	target
Maidong	6-aldehydo-isoophipogonone a	mol
6-aldehydo-isoophipogonone a	CNR1	target
6-aldehydo-isoophipogonone a	OPRM1	target
6-aldehydo-isoophipogonone b	CNR1	target
Maidong	6-aldehydo-isoophipogonone b	mol
6-aldehydo-isoophipogonone b	CYP11B1	target
6-aldehydo-isoophipogonone b	CNR2	target
6-aldehydo-isoophipogonone b	OPRD1	target
25(s)-ruscogenin 1-o-[alpha-l-rhamnopyranosyl-(1-2)][beta-d-xylopyra-nosyl-(1-3)]-beta-d-fucopyranoside	VEGFA	target
Maidong	25(s)-ruscogenin 1-o-[alpha-l-rhamnopyranosyl-(1-2)][beta-d-xylopyra-nosyl-(1-3)]-beta-d-fucopyranoside	mol
25(s)-ruscogenin 1-o-[alpha-l-rhamnopyranosyl-(1-2)][beta-d-xylopyra-nosyl-(1-3)]-beta-d-fucopyranoside	FGF2	target
25(s)-ruscogenin 1-o-[alpha-l-rhamnopyranosyl-(1-2)][beta-d-xylopyra-nosyl-(1-3)]-beta-d-fucopyranoside	ACE	target
25(s)-ruscogenin 1-o-[alpha-l-rhamnopyranosyl-(1-2)][beta-d-xylopyra-nosyl-(1-3)]-beta-d-fucopyranoside	ECE1	target
25(s)-ruscogenin 1-o-[alpha-l-rhamnopyranosyl-(1-2)][beta-d-xylopyra-nosyl-(1-3)]-beta-d-fucopyranoside	F2	target
25(s)-ruscogenin 1-o-alpha-l-rhamnopy-ranosyl-(1-2)-beta-d-xylopyranoside	PPP2CA	target
Maidong	25(s)-ruscogenin 1-o-alpha-l-rhamnopy-ranosyl-(1-2)-beta-d-xylopyranoside	mol
25(s)-ruscogenin 1-o-alpha-l-rhamnopy-ranosyl-(1-2)-beta-d-xylopyranoside	ADORA2A	target
25(s)-ruscogenin 1-o-alpha-l-rhamnopy-ranosyl-(1-2)-beta-d-xylopyranoside	MTOR	target
25(s)-ruscogenin 1-o-alpha-l-rhamnopy-ranosyl-(1-2)-beta-d-xylopyranoside	MAP2K1	target
25(s)-ruscogenin 1-o-alpha-l-rhamnopy-ranosyl-(1-2)-beta-d-xylopyranoside	VEGFA	target
25(s)-ruscogenin 1-o-alpha-l-rhamnopy-ranosyl-(1-2)-beta-d-xylopyranoside	FGF2	target
25(s)-ruscogenin 1-o-alpha-l-rhamnopy-ranosyl-(1-2)-beta-d-xylopyranoside	PDE4B	target
adeninenucleoside	ADORA2A	target
Maidong	adeninenucleoside	mol
adeninenucleoside	EHMT1	target
adeninenucleoside	MAPK1	target
adeninenucleoside	SETD2	target
adeninenucleoside	KMT2A	target
adeninenucleoside	DNMT1	target
adeninenucleoside	EZH2	target
adeninenucleoside	DNMT3B	target
adeninenucleoside	F2	target
adeninenucleoside	DAO	target
borneol-2-o-alpha-l-arabinofuranosyl(1-6)-beta-d-glucopyranoside	ADORA2A	target
Maidong	borneol-2-o-alpha-l-arabinofuranosyl(1-6)-beta-d-glucopyranoside	mol
borneol-2-o-alpha-l-arabinofuranosyl(1-6)-beta-d-glucopyranoside	VEGFA	target
borneol-2-o-alpha-l-arabinofuranosyl(1-6)-beta-d-glucopyranoside	HRAS	target
borneol-2-o-beta-d-apiofuranosyl(1-6)-beta-d-glucopyranoside	VEGFA	target
Maidong	borneol-2-o-beta-d-apiofuranosyl(1-6)-beta-d-glucopyranoside	mol
borneol-2-o-beta-d-apiofuranosyl(1-6)-beta-d-glucopyranoside	FGF2	target
borneol-2-o-beta-d-apiofuranosyl(1-6)-beta-d-glucopyranoside	PSEN2	target
borneol-2-o-beta-d-apiofuranosyl(1-6)-beta-d-glucopyranoside	ADRA2A	target
borneol-2-o-beta-d-apiofuranosyl(1-6)-beta-d-glucopyranoside	ADRA2B	target
borneol-2-o-beta-d-apiofuranosyl(1-6)-beta-d-glucopyranoside	DRD1	target
borneol-2-o-beta-d-apiofuranosyl(1-6)-beta-d-glucopyranoside	HTR2A	target
borneol-2-o-beta-d-apiofuranosyl(1-6)-beta-d-glucopyranoside	HTR2C	target
borneol-2-o-beta-d-apiofuranosyl(1-6)-beta-d-glucopyranoside	CYP2D6	target
borneol-2-o-beta-d-apiofuranosyl(1-6)-beta-d-glucopyranoside	HTR1B	target
borneol-2-o-beta-d-apiofuranosyl(1-6)-beta-d-glucopyranoside	ADORA2A	target
borneol-2-o-beta-d-apiofuranosyl(1-6)-beta-d-glucopyranoside	DRD2	target
borneol-2-o-beta-d-apiofuranosyl(1-6)-beta-d-glucopyranoside	DRD3	target
borneol-2-o-beta-d-apiofuranosyl(1-6)-beta-d-glucopyranoside	HRAS	target
borneol-2-o-beta-d-apiofuranosyl(1-6)-beta-d-glucopyranoside	LCK	target
borneol-2-o-beta-d-apiofuranosyl(1-6)-beta-d-glucopyranoside	FGFR1	target
borneol-2-o-beta-d-apiofuranosyl(1-6)-beta-d-glucopyranoside	MMP2	target
borneol-2-o-beta-d-apiofuranosyl(1-6)-beta-d-glucopyranoside	KDM5B	target
borneol-2-o-beta-d-apiofuranosyl(1-6)-beta-d-glucopyranoside	KDM4C	target
borneol-2-o-beta-d-apiofuranosyl(1-6)-beta-d-glucopyranoside	IGFBP3	target
borneol-2-o-beta-d-apiofuranosyl(1-6)-beta-d-glucopyranoside	ECE1	target
borneol-2-o-beta-d-apiofuranosyl(1-6)-beta-d-glucopyranoside	INSR	target
borneol-2-o-beta-d-apiofuranosyl(1-6)-beta-d-glucopyranoside	PSEN1	target
22-Epi-Yamogenin	SHH	target
Maidong	22-Epi-Yamogenin	mol
22-Epi-Yamogenin	MAPK8	target
22-Epi-Yamogenin	KCNA3	target
22-Epi-Yamogenin	PDE4B	target
22-Epi-Yamogenin	PIK3CA	target
22-Epi-Yamogenin	ADORA2A	target
22-Epi-Yamogenin	OPRL1	target
22-Epi-Yamogenin	OPRM1	target
isoophiopogonone a	OPRD1	target
Maidong	isoophiopogonone a	mol
isoophiopogonone a	CNR1	target
isoophiopogonone a	OPRM1	target
jasmololone	CYP11B1	target
Maidong	jasmololone	mol
jasmololone	AR	target
jasmololone	CYP19A1	target
jasmololone	JAK3	target
jasmololone	JAK2	target
jasmololone	MMP9	target
jasmololone	DRD2	target
jasmololone	CNR1	target
jasmololone	NR3C2	target
jasmololone	SLC6A3	target
jasmololone	MAOA	target
jasmololone	IL6	target
jasmololone	KCNE1	target
jasmololone	MAP2K1	target
jasmololone	LRRK2	target
jasmololone	ADAM17	target
jasmololone	PSEN2	target
jasmololone	NR3C1	target
jasmololone	MAPK1	target
jasmololone	GABRB3	target
jasmololone	GABRB3	target
jasmololone	GABRB3	target
jasmololone	GABRA2	target
jasmololone	NOS1	target
jasmololone	OPRM1	target
jasmololone	PDE4B	target
jasmololone	MMP2	target
jasmololone	KCNQ1	target
jasmololone	PSEN1	target
jasmololone	GABRA3	target
jasmololone	GABRG2	target
jasmololone	GABRG2	target
jasmololone	GABRB3	target
jasmololone	GABRG2	target
jasmololone	GABRA1	target
jasmololone	GABRA5	target
jasmololone	GABRG2	target
methyl beta-orcinol caroxylate	MET	target
Maidong	methyl beta-orcinol caroxylate	mol
methyl beta-orcinol caroxylate	NEK2	target
methyl beta-orcinol caroxylate	MMP9	target
methyl beta-orcinol caroxylate	MMP2	target
methyl beta-orcinol caroxylate	ADAM17	target
methyl ophiopogonanone a	MET	target
Maidong	methyl ophiopogonanone a	mol
methyl ophiopogonanone a	FGFR1	target
methyl ophiopogonanone a	CYP19A1	target
methyl ophiopogonanone a	ESR1	target
methyl ophiopogonanone a	ESR2	target
methyl ophiopogonanone a	MAOB	target
methyl ophiopogonanone a	CHRNA7	target
methyl ophiopogonanone a	DNM1	target
methyl ophiopogonanone a	MAPK8	target
methyl ophiopogonanone a	LCK	target
methyl ophiopogonanone a	MAPK1	target
methyl ophiopogonanone a	MTOR	target
methyl ophiopogonanone a	PIK3CA	target
methyl ophiopogonanone a	HDAC4	target
methyl ophiopogonanone a	PSEN2	target
methyl ophiopogonanone a	TUBB3	target
methyl ophiopogonanone a	ADORA2A	target
methyl ophiopogonanone a	PSEN1	target
methyl ophiopogonanone b	ESR1	target
Maidong	methyl ophiopogonanone b	mol
methyl ophiopogonanone b	ESR2	target
methyl ophiopogonanone b	CYP19A1	target
methyl ophiopogonanone b	MAOB	target
methyl ophiopogonanone b	MET	target
methyl ophiopogonanone b	THRB	target
methyl ophiopogonanone b	DNM1	target
methyl ophiopogonanone b	FGFR1	target
methyl ophiopogonanone b	CHRNA7	target
methyl ophiopogonanone b	FOS	target
methyl ophiopogonanone b	LCK	target
methyl ophiopogonanone b	EPHB2	target
methyl ophiopogonanone b	AKT1	target
methyl ophiopogonanone b	GRM5	target
methy-lophiopogonone b	CNR1	target
Maidong	methy-lophiopogonone b	mol
methy-lophiopogonone b	CNR2	target
methy-lophiopogonone b	CYP11B1	target
methy-lophiopogonone b	CYP19A1	target
methy-lophiopogonone b	MAOA	target
methy-lophiopogonone b	DRD4	target
methy-lophiopogonone b	DRD3	target
methy-lophiopogonone b	GRIN2B	target
methy-lophiopogonone b	AR	target
n-(trans-p-coumaroyl)tyramine	MMP9	target
Maidong	n-(trans-p-coumaroyl)tyramine	mol
n-(trans-p-coumaroyl)tyramine	MMP2	target
n-(trans-p-coumaroyl)tyramine	AR	target
n-(trans-p-coumaroyl)tyramine	BCHE	target
n-(trans-p-coumaroyl)tyramine	INSR	target
n-(trans-p-coumaroyl)tyramine	EPHB2	target
n-(trans-p-coumaroyl)tyramine	TTR	target
n-(trans-p-coumaroyl)tyramine	MTOR	target
n-(trans-p-coumaroyl)tyramine	ADAM17	target
n-(trans-p-coumaroyl)tyramine	DRD2	target
n-(trans-p-coumaroyl)tyramine	VCP	target
n-(trans-p-coumaroyl)tyramine	MAP2K1	target
n-(trans-p-coumaroyl)tyramine	CNR2	target
n-(trans-p-coumaroyl)tyramine	PIK3CA	target
n-(trans-p-coumaroyl)tyramine	HDAC8	target
n-[beta-hydroxy-beta-(4-hydroxyphenyl)]ethyl-4-hydroxy cinnamide	MMP2	target
Maidong	n-[beta-hydroxy-beta-(4-hydroxyphenyl)]ethyl-4-hydroxy cinnamide	mol
n-[beta-hydroxy-beta-(4-hydroxyphenyl)]ethyl-4-hydroxy cinnamide	MMP9	target
n-[beta-hydroxy-beta-(4-hydroxyphenyl)]ethyl-4-hydroxy cinnamide	CYP19A1	target
n-[beta-hydroxy-beta-(4-hydroxyphenyl)]ethyl-4-hydroxy cinnamide	KCNA3	target
n-[beta-hydroxy-beta-(4-hydroxyphenyl)]ethyl-4-hydroxy cinnamide	MTOR	target
n-[beta-hydroxy-beta-(4-hydroxyphenyl)]ethyl-4-hydroxy cinnamide	PIK3CA	target
n-[beta-hydroxy-beta-(4-hydroxyphenyl)]ethyl-4-hydroxy cinnamide	AR	target
n-[beta-hydroxy-beta-(4-hydroxyphenyl)]ethyl-4-hydroxy cinnamide	MAPK3	target
n-[beta-hydroxy-beta-(4-hydroxyphenyl)]ethyl-4-hydroxy cinnamide	MAPK1	target
n-[beta-hydroxy-beta-(4-hydroxyphenyl)]ethyl-4-hydroxy cinnamide	VEGFA	target
n-[beta-hydroxy-beta-(4-hydroxyphenyl)]ethyl-4-hydroxy cinnamide	TYMP	target
n-[beta-hydroxy-beta-(4-hydroxyphenyl)]ethyl-4-hydroxy cinnamide	ADAM17	target
n-[beta-hydroxy-beta-(4-hydroxyphenyl)]ethyl-4-hydroxy cinnamide	MET	target
n-[beta-hydroxy-beta-(4-hydroxyphenyl)]ethyl-4-hydroxy cinnamide	JAK3	target
n-[beta-hydroxy-beta-(4-hydroxyphenyl)]ethyl-4-hydroxy cinnamide	JAK2	target
n-[beta-hydroxy-beta-(4-hydroxyphenyl)]ethyl-4-hydroxy cinnamide	ADORA2A	target
n-[beta-hydroxy-beta-(4-hydroxyphenyl)]ethyl-4-hydroxy cinnamide	MAP2K1	target
n-[beta-hydroxy-beta-(4-hydroxyphenyl)]ethyl-4-hydroxy cinnamide	FGFR1	target
n-trans-feruloyltyramine	MMP9	target
Maidong	n-trans-feruloyltyramine	mol
n-trans-feruloyltyramine	MMP2	target
n-trans-feruloyltyramine	CNR2	target
n-trans-feruloyltyramine	MAOB	target
n-trans-feruloyltyramine	BCHE	target
n-trans-feruloyltyramine	ACHE	target
n-trans-feruloyltyramine	MTOR	target
n-trans-feruloyltyramine	DNM1	target
n-trans-feruloyltyramine	THRB	target
n-trans-feruloyltyramine	DRD2	target
n-trans-feruloyltyramine	DRD3	target
n-trans-feruloyltyramine	ADORA2A	target
n-trans-feruloyltyramine	ADAM17	target
n-trans-feruloyltyramine	INSR	target
n-trans-feruloyltyramine	TNF	target
n-trans-feruloyltyramine	HTR3A	target
n-trans-feruloyltyramine	VCP	target
n-trans-feruloyltyramine	AVPR1A	target
n-trans-feruloyltyramine	NR1H4	target
n-trans-feruloyltyramine	ADAM10	target
n-trans-feruloyltyramine	TSPO	target
n-trans-feruloyltyramine	EPHB2	target
n-trans-feruloyltyramine	MAP2K1	target
oleanolicacid	PTPRF	target
Maidong	oleanolicacid	mol
oleanolicacid	AR	target
oleanolicacid	PPARG	target
oleanolicacid	CYP19A1	target
oleanolicacid	ESR2	target
oleanolicacid	CYP17A1	target
oleanolicacid	NR3C1	target
oleanolicacid	NR1H4	target
oleanolicacid	NR3C2	target
oleanolicacid	ESR1	target
oleanolicacid	GRIK2	target
oleanolicacid	CNR1	target
oleanolicacid	RORA	target
oleanolicacid	BCHE	target
oleanolicacid	SLC6A3	target
ophiogenin-3-o-alpha-l-rhamnopyranosyl(1-2)-beta-d-glucopyranoside	PPP2CA	target
Maidong	ophiogenin-3-o-alpha-l-rhamnopyranosyl(1-2)-beta-d-glucopyranoside	mol
ophiogenin-3-o-alpha-l-rhamnopyranosyl(1-2)-beta-d-glucopyranoside	F2	target
ophiopogon a	PPP2CA	target
Maidong	ophiopogon a	mol
ophiopogonanone a	MET	target
Maidong	ophiopogonanone a	mol
ophiopogonanone a	ESR1	target
ophiopogonanone a	ESR2	target
ophiopogonanone a	CYP19A1	target
ophiopogonanone a	MTOR	target
ophiopogonanone a	PIK3CA	target
ophiopogonanone a	FGFR1	target
ophiopogonanone a	CHRNA7	target
ophiopogonanone a	MAOB	target
ophiopogonanone a	DNM1	target
ophiopogonanone a	RPS6KA3	target
ophiopogonanone a	ADORA2A	target
ophiopogonanone a	JAK3	target
ophiopogonanone a	LCK	target
ophiopogonanone a	JAK2	target
ophiopogonanone a	VCP	target
ophiopogonanone a	ADAM10	target
ophiopogonanone b	MAOB	target
Maidong	ophiopogonanone b	mol
ophiopogonanone b	ESR2	target
ophiopogonanone b	ESR1	target
ophiopogonanone b	CYP19A1	target
ophiopogonanone b	MET	target
ophiopogonanone b	FGFR1	target
ophiopogonanone b	FOS	target
ophiopogonanone b	GRM5	target
ophiopogonanone b	PLA2G2A	target
ophiopogonanone c	FGFR1	target
Maidong	ophiopogonanone c	mol
ophiopogonanone c	ESR1	target
ophiopogonanone c	ESR2	target
ophiopogonanone c	CYP19A1	target
ophiopogonanone c	MET	target
ophiopogonanone c	OPRD1	target
ophiopogonanone c	AKT1	target
ophiopogonanone d	ESR1	target
Maidong	ophiopogonanone d	mol
ophiopogonanone d	ESR2	target
ophiopogonanone d	CYP19A1	target
ophiopogonanone d	ADORA2A	target
ophiopogonanone d	EP300	target
ophiopogonanone d	KCNA3	target
ophiopogonanone e	MET	target
Maidong	ophiopogonanone e	mol
ophiopogonanone e	FGFR1	target
ophiopogonanone e	ESR1	target
ophiopogonanone e	ESR2	target
ophiopogonanone e	GUSB	target
ophiopogonanone e	KCNA3	target
ophiopogonanone e	CYP19A1	target
ophiopogonanone e	CHRNA7	target
ophiopogonanone e	MAOB	target
ophiopogonanone e	AKT1	target
ophiopogonanone e	ACHE	target
ophiopogonanone e	FOS	target
ophiopogonanone e	TNF	target
ophiopogonanone f	MET	target
Maidong	ophiopogonanone f	mol
ophiopogonanone f	CYP19A1	target
ophiopogonanone f	ESR1	target
ophiopogonanone f	ESR2	target
ophiopogonanone f	KCNA3	target
ophiopogonanone f	FGFR1	target
ophiopogonanone f	MAOB	target
ophiopogonanone f	MAPK8	target
ophiopogonanone f	GUSB	target
ophiopogonanone f	TNF	target
ophiopogonanone f	MAPK1	target
ophiopogonanone f	ADAM10	target
ophiopogonanone f	ACHE	target
ophiopogonanone f	CHRNA7	target
ophiopogonin a	F2	target
Maidong	ophiopogonin a	mol
ophiopogonin a	PPP2CA	target
ophiopogonin a	ADORA2A	target
ophiopogonin a	NTRK1	target
ophiopogonin a	MAPK1	target
ophiopogonin a	IMPDH2	target
ophiopogonin a	ADAM17	target
ophiopogonin b	F2	target
Maidong	ophiopogonin b	mol
ophiopogonin b	VEGFA	target
ophiopogonin b	FGF2	target
ophiopogonin c	PPP2CA	target
Maidong	ophiopogonin c	mol
ophiopogonin c	VEGFA	target
ophiopogonin c	FGF2	target
ophiopogonin c	F2	target
ophiopogonin c'	PPP2CA	target
Maidong	ophiopogonin c'	mol
ophiopogonin c'	VEGFA	target
ophiopogonin d	VEGFA	target
Maidong	ophiopogonin d	mol
ophiopogonin d	FGF2	target
ophiopogonin d	ACE	target
ophiopogonin d	ECE1	target
ophiopogonin d	F2	target
ophiopogonin d'	VEGFA	target
Maidong	ophiopogonin d'	mol
ophiopogonin d'	FGF2	target
ophiopogonin d'	ACE	target
ophiopogonin d'	ECE1	target
ophiopogonin d'	F2	target
ophiopogonone a	CNR1	target
Maidong	ophiopogonone a	mol
ophiopogonone a	GRIN2B	target
ophiopogonone a	OPRM1	target
ophiopogonone b	CNR1	target
Maidong	ophiopogonone b	mol
ophiopogonone b	CYP11B1	target
ophiopogonone b	CNR2	target
ophiopogonone b	CYP19A1	target
ophiopogonone b	AR	target
ophiopogonone b	GRIN2B	target
ophiopogonone b	MAOA	target
ophiopogonone c	OPRD1	target
Maidong	ophiopogonone c	mol
ophiopogonone c	CNR1	target
ophiopogonone c	OPRM1	target
ophiopogonoside a	VEGFA	target
Maidong	ophiopogonoside a	mol
ophiopogonoside a	FGF2	target
ophiopogonoside a	PSEN2	target
ophiopogonoside a	PSEN1	target
orchinol	CYP11B1	target
Maidong	orchinol	mol
orchinol	CYP17A1	target
orchinol	QDPR	target
orchinol	CHRNA7	target
orchinol	HTT	target
orchinol	MMP9	target
orchinol	MMP2	target
orchinol	MAOB	target
orchinol	MET	target
orchinol	DYRK1A	target
orchinol	COMT	target
orchinol	MAP2K1	target
orchinol	MAOA	target
orchinol	AKT1	target
orchinol	DAO	target
orchinol	CNR2	target
orchinol	GRM5	target
orchinol	OPRD1	target
orchinol	JAK2	target
orchinol	ESR1	target
orchinol	ESR2	target
orchinol	AR	target
orchinol	GABRB3	target
orchinol	PLA2G2A	target
orchinol	FGFR1	target
orchinol	RPS6KA3	target
orchinol	OPRK1	target
orchinol	LCK	target
orchinol	TUBB3	target
orchinol	PSEN2	target
orchinol	MTOR	target
orchinol	PIK3CA	target
orchinol	JAK3	target
orchinol	ADORA2A	target
orchinol	GABRG2	target
orchinol	GABRA5	target
orchinol	PSEN1	target
ruscogenin 1-o-sulfate	NR3C1	target
Maidong	ruscogenin 1-o-sulfate	mol
ruscogenin 1-o-sulfate	SHH	target
ruscogenin 1-o-sulfate	LRRK2	target
ruscogenin 1-o-sulfate	PSEN2	target
ruscogenin 1-o-sulfate	CNR1	target
ruscogenin 1-o-sulfate	CNR2	target
ruscogenin 1-o-sulfate	MAPK8	target
ruscogenin 1-o-sulfate	PSEN1	target
ruscogenin	SHH	target
Maidong	ruscogenin	mol
ruscogenin	KCNA3	target
ruscogenin	EZH2	target
ruscogenin	CACNA1H	target
ruscogenin	MET	target
ruscogenin	CYP2D6	target
ruscogenin	JAK2	target
ruscogenin	MAPK8	target
ruscogenin	AR	target
stigmasterol	AR	target
Maidong	stigmasterol	mol
stigmasterol	ESR1	target
stigmasterol	SLC6A2	target
stigmasterol	CYP19A1	target
stigmasterol	CNR2	target
stigmasterol	ACHE	target
stigmasterol	SLC6A4	target
stigmasterol	ESR2	target
stigmasterol	SLC18A2	target
stigmasterol-beta-d-glucoside	PSEN2	target
Maidong	stigmasterol-beta-d-glucoside	mol
stigmasterol-beta-d-glucoside	F2	target
stigmasterol-beta-d-glucoside	PPP2CA	target
stigmasterol-beta-d-glucoside	MET	target
stigmasterol-beta-d-glucoside	DRD4	target
stigmasterol-beta-d-glucoside	PSEN1	target
uridine	ADORA2A	target
Maidong	uridine	mol
uridine	CASP3	target
uridine	CASP8	target
beta-patchoulene	CNR2	target
Maidong	beta-patchoulene	mol
beta-patchoulene	AR	target
beta-patchoulene	CYP19A1	target
beta-patchoulene	ESR1	target
beta-patchoulene	SLC6A2	target
beta-patchoulene	SLC6A4	target
SCDA	CYP17A1	disease
SCDA	AR	disease
SCDA	ESR1	disease
SCDA	RORA	disease
SCDA	ESR2	disease
SCDA	CYP19A1	disease
SCDA	SLC6A2	disease
SCDA	BCHE	disease
SCDA	ACHE	disease
SCDA	SLC6A4	disease
SCDA	VDR	disease
SCDA	DHCR7	disease
SCDA	PPARG	disease
sitosterol	CYP17A1	target
Shudihuang	sitosterol	mol
sitosterol	AR	target
sitosterol	ESR1	target
sitosterol	RORA	target
sitosterol	ESR2	target
sitosterol	CYP19A1	target
sitosterol	SLC6A2	target
sitosterol	BCHE	target
sitosterol	ACHE	target
sitosterol	SLC6A4	target
sitosterol	VDR	target
sitosterol	DHCR7	target
sitosterol	PPARG	target
Stigmasterol	CYP19A1	target
Shudihuang	Stigmasterol	mol
Stigmasterol	AR	target
Stigmasterol	CYP17A1	target
Stigmasterol	RORA	target
Stigmasterol	ESR1	target
Stigmasterol	ESR2	target
Stigmasterol	BCHE	target
Stigmasterol	ACHE	target
Stigmasterol	SLC6A4	target
Stigmasterol	SLC6A2	target
Stigmasterol	VDR	target
Stigmasterol	DHCR7	target
Stigmasterol	PPARG	target
SCDA	CYP19A1	disease
SCDA	SLC6A2	disease
SCDA	MAOA	disease
SCDA	ADORA2A	disease
SCDA	HTR2A	disease
SCDA	HTR2C	disease
SCDA	MAOB	disease
SCDA	ESR1	disease
SCDA	NTRK1	disease
SCDA	ESR2	disease
SCDA	ACHE	disease
SCDA	GRM5	disease
SCDA	GRM1	disease
SCDA	CRHR1	disease
SCDA	CYP17A1	disease
SCDA	JAK3	disease
SCDA	JAK2	disease
SCDA	PON1	disease
SCDA	HTR7	disease
SCDA	PPARG	disease
SCDA	LRRK2	disease
SCDA	PSEN2	disease
SCDA	NR3C2	disease
SCDA	NR3C1	disease
SCDA	CHRNA7	disease
SCDA	PIK3CA	disease
SCDA	ABAT	disease
SCDA	PSEN1	disease
SCDA	MET	disease
SCDA	CNR1	disease
SCDA	CNR2	disease
SCDA	CALCRL	disease
SCDA	SLC6A3	disease
SCDA	OPRD1	disease
SCDA	NR1H4	disease
SCDA	AR	disease
SCDA	MTOR	disease
SCDA	MMP2	disease
SCDA	MDM4	disease
SCDA	RORA	disease
SCDA	BCHE	disease
SCDA	SLC6A4	disease
SCDA	DHCR7	disease
SCDA	VDR	disease
SCDA	SHH	disease
SCDA	MAPK8	disease
SCDA	KCNA3	disease
SCDA	OPRL1	disease
SCDA	OPRM1	disease
SCDA	AVPR1A	disease
SCDA	APP	disease
SCDA	PDE4B	disease
SCDA	F2	disease
SCDA	DRD4	disease
SCDA	GLO1	disease
SCDA	MMP9	disease
SCDA	NEK2	disease
SCDA	CAMK2B	disease
SCDA	AKT1	disease
SCDA	MAPT	disease
SCDA	INSR	disease
SCDA	TTR	disease
SCDA	CD38	disease
7-Methoxy-2-methyl isoflavone	CYP19A1	target
Tiandong	7-Methoxy-2-methyl isoflavone	mol
7-Methoxy-2-methyl isoflavone	SLC6A2	target
7-Methoxy-2-methyl isoflavone	MAOA	target
7-Methoxy-2-methyl isoflavone	ADORA2A	target
7-Methoxy-2-methyl isoflavone	HTR2A	target
7-Methoxy-2-methyl isoflavone	HTR2C	target
7-Methoxy-2-methyl isoflavone	MAOB	target
7-Methoxy-2-methyl isoflavone	ESR1	target
7-Methoxy-2-methyl isoflavone	NTRK1	target
7-Methoxy-2-methyl isoflavone	ESR2	target
7-Methoxy-2-methyl isoflavone	ACHE	target
7-Methoxy-2-methyl isoflavone	GRM5	target
7-Methoxy-2-methyl isoflavone	GRM1	target
7-Methoxy-2-methyl isoflavone	CRHR1	target
7-Methoxy-2-methyl isoflavone	CYP17A1	target
7-Methoxy-2-methyl isoflavone	JAK3	target
7-Methoxy-2-methyl isoflavone	JAK2	target
7-Methoxy-2-methyl isoflavone	PON1	target
7-Methoxy-2-methyl isoflavone	HTR7	target
7-Methoxy-2-methyl isoflavone	PPARG	target
7-Methoxy-2-methyl isoflavone	LRRK2	target
7-Methoxy-2-methyl isoflavone	PSEN2	target
7-Methoxy-2-methyl isoflavone	NR3C2	target
7-Methoxy-2-methyl isoflavone	NR3C1	target
7-Methoxy-2-methyl isoflavone	CHRNA7	target
7-Methoxy-2-methyl isoflavone	PIK3CA	target
7-Methoxy-2-methyl isoflavone	ABAT	target
7-Methoxy-2-methyl isoflavone	PSEN1	target
Asparaside A_qt	MET	target
Tiandong	Asparaside A_qt	mol
Asparaside A_qt	CNR1	target
Asparaside A_qt	CNR2	target
Asparaside A_qt	CYP19A1	target
Asparaside A_qt	PSEN2	target
Asparaside A_qt	CALCRL	target
Asparaside A_qt	SLC6A2	target
Asparaside A_qt	SLC6A3	target
Asparaside A_qt	OPRD1	target
Asparaside A_qt	NR1H4	target
Asparaside A_qt	AR	target
Asparaside A_qt	MTOR	target
Asparaside A_qt	NR3C1	target
Asparaside A_qt	MMP2	target
Asparaside A_qt	MDM4	target
Asparaside A_qt	GRM1	target
Asparaside A_qt	PSEN1	target
beta-sitosterol	CYP17A1	target
Tiandong	beta-sitosterol	mol
beta-sitosterol	CYP19A1	target
beta-sitosterol	AR	target
beta-sitosterol	RORA	target
beta-sitosterol	ESR1	target
beta-sitosterol	ESR2	target
beta-sitosterol	SLC6A2	target
beta-sitosterol	ACHE	target
beta-sitosterol	BCHE	target
beta-sitosterol	SLC6A4	target
beta-sitosterol	DHCR7	target
beta-sitosterol	VDR	target
beta-sitosterol	PPARG	target
diosgenin	SHH	target
Tiandong	diosgenin	mol
diosgenin	MAPK8	target
diosgenin	KCNA3	target
diosgenin	OPRL1	target
diosgenin	OPRM1	target
diosgenin	NR1H4	target
diosgenin	ADORA2A	target
diosgenin	AVPR1A	target
diosgenin	APP	target
diosgenin	PDE4B	target
diosgenin	MET	target
methylprotodioscin_qt	CYP17A1	target
Tiandong	methylprotodioscin_qt	mol
methylprotodioscin_qt	AR	target
methylprotodioscin_qt	MAPK8	target
methylprotodioscin_qt	MTOR	target
methylprotodioscin_qt	PIK3CA	target
pseudoprotodioscin_qt	SHH	target
Tiandong	pseudoprotodioscin_qt	mol
pseudoprotodioscin_qt	CYP19A1	target
pseudoprotodioscin_qt	ESR1	target
quercetin	MAOA	target
Tiandong	quercetin	mol
quercetin	CYP19A1	target
quercetin	F2	target
quercetin	DRD4	target
quercetin	GLO1	target
quercetin	ADORA2A	target
quercetin	MMP9	target
quercetin	MMP2	target
quercetin	MET	target
quercetin	NEK2	target
quercetin	CAMK2B	target
quercetin	AKT1	target
quercetin	MAPT	target
quercetin	INSR	target
quercetin	ACHE	target
quercetin	ESR2	target
quercetin	APP	target
quercetin	TTR	target
quercetin	CD38	target
sitosterol	CYP17A1	target
Tiandong	sitosterol	mol
sitosterol	AR	target
sitosterol	ESR1	target
sitosterol	RORA	target
sitosterol	ESR2	target
sitosterol	CYP19A1	target
sitosterol	SLC6A2	target
sitosterol	BCHE	target
sitosterol	ACHE	target
sitosterol	SLC6A4	target
sitosterol	VDR	target
sitosterol	DHCR7	target
sitosterol	PPARG	target
Stigmasterol	CYP19A1	target
Tiandong	Stigmasterol	mol
Stigmasterol	AR	target
Stigmasterol	CYP17A1	target
Stigmasterol	RORA	target
Stigmasterol	ESR1	target
Stigmasterol	ESR2	target
Stigmasterol	BCHE	target
Stigmasterol	ACHE	target
Stigmasterol	SLC6A4	target
Stigmasterol	SLC6A2	target
Stigmasterol	VDR	target
Stigmasterol	DHCR7	target
Stigmasterol	PPARG	target
SCDA	CYP19A1	disease
SCDA	ESR1	disease
SCDA	ESR2	disease
SCDA	MAOB	disease
SCDA	PPARG	disease
SCDA	PLA2G2A	disease
SCDA	GRM5	disease
SCDA	CHRNA7	disease
SCDA	ACHE	disease
SCDA	MAOA	disease
SCDA	BCHE	disease
SCDA	VEGFA	disease
SCDA	NR1H4	disease
SCDA	MMP2	disease
SCDA	CYP17A1	disease
SCDA	AR	disease
SCDA	RORA	disease
SCDA	SLC6A2	disease
SCDA	SLC6A4	disease
SCDA	DHCR7	disease
SCDA	VDR	disease
SCDA	SHH	disease
SCDA	GLO1	disease
SCDA	MMP9	disease
SCDA	ADORA2A	disease
SCDA	TTR	disease
SCDA	F2	disease
SCDA	DRD4	disease
SCDA	MET	disease
SCDA	NEK2	disease
SCDA	CAMK2B	disease
SCDA	AKT1	disease
SCDA	APP	disease
SCDA	CD38	disease
SCDA	CNR1	disease
SCDA	CNR2	disease
SCDA	EPHX1	disease
SCDA	GABRB3	disease
SCDA	GABRA2	disease
SCDA	NTRK1	disease
SCDA	NTRK2	disease
SCDA	PSEN2	disease
SCDA	HTR2C	disease
SCDA	PIK3CA	disease
SCDA	HTR2A	disease
SCDA	VCP	disease
SCDA	CALCRL	disease
SCDA	INSR	disease
SCDA	LCK	disease
SCDA	FGFR3	disease
SCDA	JAK2	disease
SCDA	GABRA3	disease
SCDA	GABRG2	disease
SCDA	GABRA1	disease
SCDA	GABRA5	disease
SCDA	PSEN1	disease
SCDA	MAPT	disease
(2R)-5,7-dihydroxy-2-(4-hydroxyphenyl)chroman-4-one	CYP19A1	target
Wumei	(2R)-5,7-dihydroxy-2-(4-hydroxyphenyl)chroman-4-one	mol
(2R)-5,7-dihydroxy-2-(4-hydroxyphenyl)chroman-4-one	ESR1	target
(2R)-5,7-dihydroxy-2-(4-hydroxyphenyl)chroman-4-one	ESR2	target
(2R)-5,7-dihydroxy-2-(4-hydroxyphenyl)chroman-4-one	MAOB	target
(2R)-5,7-dihydroxy-2-(4-hydroxyphenyl)chroman-4-one	PPARG	target
(2R)-5,7-dihydroxy-2-(4-hydroxyphenyl)chroman-4-one	PLA2G2A	target
(2R)-5,7-dihydroxy-2-(4-hydroxyphenyl)chroman-4-one	GRM5	target
(2R)-5,7-dihydroxy-2-(4-hydroxyphenyl)chroman-4-one	CHRNA7	target
(2R)-5,7-dihydroxy-2-(4-hydroxyphenyl)chroman-4-one	ACHE	target
(2R)-5,7-dihydroxy-2-(4-hydroxyphenyl)chroman-4-one	MAOA	target
(2R)-5,7-dihydroxy-2-(4-hydroxyphenyl)chroman-4-one	BCHE	target
(2R)-5,7-dihydroxy-2-(4-hydroxyphenyl)chroman-4-one	VEGFA	target
(2R)-5,7-dihydroxy-2-(4-hydroxyphenyl)chroman-4-one	NR1H4	target
(2R)-5,7-dihydroxy-2-(4-hydroxyphenyl)chroman-4-one	MMP2	target
beta-sitosterol	CYP17A1	target
Wumei	beta-sitosterol	mol
beta-sitosterol	CYP19A1	target
beta-sitosterol	AR	target
beta-sitosterol	RORA	target
beta-sitosterol	ESR1	target
beta-sitosterol	ESR2	target
beta-sitosterol	SLC6A2	target
beta-sitosterol	ACHE	target
beta-sitosterol	BCHE	target
beta-sitosterol	SLC6A4	target
beta-sitosterol	DHCR7	target
beta-sitosterol	VDR	target
beta-sitosterol	PPARG	target
campest-5-en-3beta-ol	CYP19A1	target
Wumei	campest-5-en-3beta-ol	mol
campest-5-en-3beta-ol	CYP17A1	target
campest-5-en-3beta-ol	AR	target
campest-5-en-3beta-ol	RORA	target
campest-5-en-3beta-ol	ESR1	target
campest-5-en-3beta-ol	ESR2	target
campest-5-en-3beta-ol	ACHE	target
CLR	CYP17A1	target
Wumei	CLR	mol
CLR	CYP19A1	target
CLR	AR	target
CLR	RORA	target
CLR	ESR1	target
CLR	ESR2	target
CLR	SLC6A2	target
CLR	SLC6A4	target
CLR	ACHE	target
CLR	BCHE	target
CLR	DHCR7	target
CLR	VDR	target
CLR	PPARG	target
CLR	SHH	target
kaempferol	ACHE	target
Wumei	kaempferol	mol
kaempferol	MAOA	target
kaempferol	GLO1	target
kaempferol	MMP9	target
kaempferol	MMP2	target
kaempferol	ADORA2A	target
kaempferol	ESR2	target
kaempferol	TTR	target
kaempferol	CYP19A1	target
kaempferol	F2	target
kaempferol	DRD4	target
kaempferol	MET	target
kaempferol	NEK2	target
kaempferol	CAMK2B	target
kaempferol	AKT1	target
kaempferol	APP	target
kaempferol	CD38	target
kaempferol	ESR1	target
kaempferol	BCHE	target
Methyl arachidonate	CNR1	target
Wumei	Methyl arachidonate	mol
Methyl arachidonate	PPARG	target
Methyl arachidonate	CNR2	target
Methyl arachidonate	EPHX1	target
Methyl arachidonate	GRM5	target
Methyl arachidonate	GABRB3	target
Methyl arachidonate	GABRA2	target
Methyl arachidonate	MET	target
Methyl arachidonate	NTRK1	target
Methyl arachidonate	NTRK2	target
Methyl arachidonate	CYP17A1	target
Methyl arachidonate	ADORA2A	target
Methyl arachidonate	PSEN2	target
Methyl arachidonate	HTR2C	target
Methyl arachidonate	PIK3CA	target
Methyl arachidonate	MAOB	target
Methyl arachidonate	HTR2A	target
Methyl arachidonate	VCP	target
Methyl arachidonate	CALCRL	target
Methyl arachidonate	INSR	target
Methyl arachidonate	LCK	target
Methyl arachidonate	FGFR3	target
Methyl arachidonate	JAK2	target
Methyl arachidonate	GABRA3	target
Methyl arachidonate	GABRG2	target
Methyl arachidonate	GABRA1	target
Methyl arachidonate	GABRA5	target
Methyl arachidonate	PSEN1	target
quercetin	MAOA	target
Wumei	quercetin	mol
quercetin	CYP19A1	target
quercetin	F2	target
quercetin	DRD4	target
quercetin	GLO1	target
quercetin	ADORA2A	target
quercetin	MMP9	target
quercetin	MMP2	target
quercetin	MET	target
quercetin	NEK2	target
quercetin	CAMK2B	target
quercetin	AKT1	target
quercetin	MAPT	target
quercetin	INSR	target
quercetin	ACHE	target
quercetin	ESR2	target
quercetin	APP	target
quercetin	TTR	target
quercetin	CD38	target
Stigmasterol	CYP19A1	target
Wumei	Stigmasterol	mol
Stigmasterol	AR	target
Stigmasterol	CYP17A1	target
Stigmasterol	RORA	target
Stigmasterol	ESR1	target
Stigmasterol	ESR2	target
Stigmasterol	BCHE	target
Stigmasterol	ACHE	target
Stigmasterol	SLC6A4	target
Stigmasterol	SLC6A2	target
Stigmasterol	VDR	target
Stigmasterol	DHCR7	target
Stigmasterol	PPARG	target
